# Supplementary material for: Transgelin is a TGFβ-inducible gene that regulates osteoblastic and adipogenic differentiation of human skeletal stem cells through actin cytoskeleston organization
Source: Cell Death Dis. 2016 Aug 4;7(8):e2321–. doi: 10.1038/cddis.2016.196 (PMC5108308; doi:10.1038/cddis.2016.196)
Supplement: Supplementary Table e [file cddis2016196x18.xls]

## Sheet: Down  siRNA vs CNT  3159 genes
Down Entities TAGLN siRNA vs CNT 3159 genes
ProbeName	FC ([siRNA TAGLN] vs [Control])	Log FC ([siRNA TAGLN] vs [Control])	FC (abs) ([siRNA TAGLN] vs [Control])	Regulation ([siRNA TAGLN] vs [Control])	GeneSymbol	GeneName	ControlType	Description	EntrezGeneID	Go	Chromosome End Index_Avadis_	Chromosome Number_Avadis_	Chromosome Start Index_Avadis_	Chromosome Strand_Avadis_	Cytoband	GenbankAccession	GenomicCoordinates	RefSeqAccession	UniGeneID
A_23_P7727	-169.963	-7.40908	169.963	down	HAPLN1	hyaluronan and proteoglycan link protein 1	FALSE	Homo sapiens hyaluronan and proteoglycan link protein 1 (HAPLN1), mRNA [NM_001884]	1404	GO:0031012|GO:0005540|GO:0030198|GO:0005578|GO:0005576|GO:0007155	82937382	chr5	82937323	-	hs|5q14.3	NM_001884	chr5:82937382-82937323	NM_001884	Hs.2799
A_24_P247286	-116.821	-6.86816	116.821	down	C19orf71	chromosome 19 open reading frame 71	FALSE	Homo sapiens chromosome 19 open reading frame 71 (C19orf71), mRNA [NM_001135580]	100128569		3543839	chr19	3543632	+	hs|19p13.3	NM_001135580	chr19:3543632-3543839	NM_001135580	Hs.664978
A_23_P143178	-108.578	-6.76259	108.578	down	LBP	lipopolysaccharide binding protein	FALSE	Homo sapiens lipopolysaccharide binding protein (LBP), mRNA [NM_004139]	3929	GO:0005515|GO:0032755|GO:0034145|GO:0034142|GO:0070891|GO:0050830|GO:0043032|GO:0005615|GO:0032757|GO:0060265|GO:0002281|GO:0032496|GO:0044130|GO:0031663|GO:0008228|GO:0070062|GO:0009986|GO:0032760|GO:0042535|GO:0005102|GO:0032720|GO:0005576|GO:0006953|GO:0032722|GO:0002224|GO:0015920|GO:0002232|GO:0001530|GO:0050829|GO:0071223|GO:0006968|GO:0071222|GO:0045087|GO:0090023|GO:0032490	36995434	chr20	36993369	+	hs|20q11.23	NM_004139	chr20:36993369-36995434	NM_004139	Hs.154078
A_33_P3275702	-81.1749	-6.34296	81.1749	down	FMO2	flavin containing monooxygenase 2 (non-functional)	FALSE	Homo sapiens flavin containing monooxygenase 2 (non-functional) (FMO2), mRNA [NM_001460]	2327	GO:0050661|GO:0006805|GO:0072592|GO:0017144|GO:0050660|GO:0006739|GO:0006082|GO:0044281|GO:0070995|GO:0004497|GO:0004499|GO:0016020|GO:0005789|GO:0009404|GO:0016021	171179928	chr1	171179869	+	hs|1q24.3	NM_001460	chr1:171179869-171179928	NM_001460	Hs.144912
A_32_P108254	-73.053	-6.19087	73.053	down	FAM20A	family with sequence similarity 20, member A	FALSE	Homo sapiens family with sequence similarity 20, member A (FAM20A), transcript variant 1, mRNA [NM_017565]	54757	GO:0070166|GO:0005623|GO:0070062|GO:0055074	66533427	chr17	66533368	-	hs|17q24.2	NM_017565	chr17:66533427-66533368	NM_017565	Hs.268874
A_23_P87013	-56.0734	-5.80924	56.0734	down	TAGLN	transgelin	FALSE	Homo sapiens transgelin (TAGLN), transcript variant 1, mRNA [NM_001001522]	6876	GO:0005515|GO:0005737|GO:0007517|GO:0030855|GO:0003779	117074963	chr11	117074574	+	hs|11q23.3	NM_001001522	chr11:117074574-117074963	NM_001001522	Hs.410977
A_23_P87011	-46.7378	-5.54652	46.7378	down	TAGLN	transgelin	FALSE	Homo sapiens transgelin (TAGLN), transcript variant 1, mRNA [NM_001001522]	6876	GO:0005515|GO:0005737|GO:0007517|GO:0030855|GO:0003779	117075214	chr11	117075155	+	hs|11q23.3	NM_001001522	chr11:117075155-117075214	NM_001001522	Hs.410977
A_33_P3212394	-40.1618	-5.32775	40.1618	down	FRG2C	FSHD region gene 2 family, member C	FALSE	Homo sapiens FSHD region gene 2 family, member C (FRG2C), mRNA [NM_001124759]	100288801	GO:0005634	75715890	chr3	75715831	+	hs|3p12.3	NM_001124759	chr3:75715831-75715890	NM_001124759	Hs.274541
A_23_P137173	-35.4813	-5.14899	35.4813	down	TMSB15A	thymosin beta 15a	FALSE	Homo sapiens thymosin beta 15a (TMSB15A), mRNA [NM_021992]	11013	GO:0042989|GO:0005737|GO:0030036|GO:0003779|GO:0005856	101768766	chrX	101768707	-	hs|Xq22.1	NM_021992	chrX:101768766-101768707	NM_021992	Hs.56145
A_33_P3393135	-35.1153	-5.13403	35.1153	down			FALSE	histone cluster 1, H2ai [Source:HGNC Symbol;Acc:4725] [ENST00000358739]			27776001	chr6	27775942	+	hs|6p22.1	BC112254	chr6:27775942-27776001		Hs.534035
A_33_P3343045	-33.8201	-5.07981	33.8201	down	CALHM2	calcium homeostasis modulator 2	FALSE	calcium homeostasis modulator 2 [Source:HGNC Symbol;Acc:23493] [ENST00000393235]	51063	GO:0016021|GO:0006811	105208930	chr10	105208871	-	hs|10q24.33	AK125276	chr10:105208930-105208871		Hs.241545
A_23_P318904	-33.6031	-5.07052	33.6031	down	SERTAD4	SERTA domain containing 4	FALSE	Homo sapiens SERTA domain containing 4 (SERTAD4), mRNA [NM_019605]	56256		210416093	chr1	210416034	+	hs|1q32.2	NM_019605	chr1:210416034-210416093	NM_019605	Hs.600545
A_23_P310	-33.5169	-5.06682	33.5169	down	MARCKSL1	MARCKS-like 1	FALSE	Homo sapiens MARCKS-like 1 (MARCKSL1), transcript variant 1, mRNA [NM_023009]	65108	GO:0005516|GO:0008284|GO:0005737|GO:0005886|GO:0003779|GO:0070062	32800015	chr1	32799956	-	hs|1p35.1	NM_023009	chr1:32800015-32799956	NM_023009	Hs.75061
A_24_P48723	-30.2503	-4.91887	30.2503	down	PTGIS	prostaglandin I2 (prostacyclin) synthase	FALSE	Homo sapiens prostaglandin I2 (prostacyclin) synthase (PTGIS), mRNA [NM_000961]	5740	GO:0005515|GO:0019369|GO:0006805|GO:0005783|GO:0005634|GO:0044281|GO:0005615|GO:0006690|GO:0004497|GO:0035360|GO:0001516|GO:0045019|GO:0071354|GO:0019371|GO:0005506|GO:0071456|GO:0032088|GO:0097190|GO:0045766|GO:1900119|GO:0008116|GO:0005901|GO:0050728|GO:0071347|GO:0005789|GO:0016021|GO:0016705|GO:0020037|GO:0055114	48120507	chr20	48120448	-	hs|20q13.13	NM_000961	chr20:48120507-48120448	NM_000961	Hs.302085
A_33_P3283833	-29.4835	-4.88184	29.4835	down	FOXS1	forkhead box S1	FALSE	Homo sapiens forkhead box S1 (FOXS1), mRNA [NM_004118]	2307	GO:0001656|GO:0008286|GO:0001657|GO:0003700|GO:0055010|GO:0006366|GO:0003705|GO:0001756|GO:0048844|GO:0005634|GO:0048703|GO:0043433|GO:0001946|GO:0050880|GO:0003690|GO:0007219|GO:0045944|GO:0030199|GO:0050885|GO:0043010|GO:0040018|GO:0048010|GO:0046620|GO:0005667|GO:0043066|GO:0001569|GO:0001568|GO:0035050|GO:0008301|GO:0000122|GO:0003677|GO:0060038|GO:0031490|GO:0043565|GO:0001503|GO:0001974|GO:…	30432163	chr20	30432104	-	hs|20q11.21	NM_004118	chr20:30432163-30432104	NM_004118	Hs.516971
A_23_P91636	-28.7185	-4.84391	28.7185	down	POM121L9P	POM121 transmembrane nucleoporin-like 9, pseudogene	FALSE	Homo sapiens POM121 transmembrane nucleoporin-like 9, pseudogene (POM121L9P), non-coding RNA [NR_003714]	29774		24661154	chr22	24661095	+	hs|22q11.23	NR_003714	chr22:24661095-24661154	NR_003714	Hs.534980
A_23_P13382	-27.4329	-4.77784	27.4329	down	LSP1	lymphocyte-specific protein 1	FALSE	Homo sapiens lymphocyte-specific protein 1 (LSP1), transcript variant 3, mRNA [NM_001013254]	4046	GO:0007165|GO:0006968|GO:0005886|GO:0006928|GO:0003779|GO:0004871|GO:0015629|GO:0070062	1913423	chr11	1913364	+	hs|11p15.5	NM_001013254	chr11:1913364-1913423	NM_001013254	Hs.56729
A_33_P3225022	-25.4518	-4.6697	25.4518	down	FTCD	formimidoyltransferase cyclodeaminase	FALSE	Homo sapiens formimidoyltransferase cyclodeaminase (FTCD), transcript variant A, mRNA [NM_206965]	10841	GO:0030412|GO:0005794|GO:0019557|GO:0005814|GO:0019556|GO:0006548|GO:0044281|GO:0030409|GO:0035999|GO:0005829|GO:0034641|GO:0005542|GO:0005737|GO:0006760|GO:0007010|GO:0070062	47557213	chr21	47557154	-	hs|21q22.3	NM_206965	chr21:47557213-47557154	NM_206965	Hs.415846
A_23_P165624	-24.6621	-4.62423	24.6621	down	TNFAIP6	tumor necrosis factor, alpha-induced protein 6	FALSE	Homo sapiens tumor necrosis factor, alpha-induced protein 6 (TNFAIP6), mRNA [NM_007115]	7130	GO:0007165|GO:0006954|GO:0005540|GO:0007267|GO:0007155	152226654	chr2	152226595	+	hs|2q23.3	NM_007115	chr2:152226595-152226654	NM_007115	Hs.437322
A_33_P3233754	-24.034	-4.58701	24.034	down	ZNF154	zinc finger protein 154	FALSE	Homo sapiens zinc finger protein 154 (ZNF154), transcript variant 1, mRNA [NM_001085384]	7710	GO:0006355|GO:0003700|GO:0005634|GO:0003677|GO:0046872|GO:0006351	58211870	chr19	58211811	-	hs|19q13.43	NM_001085384	chr19:58211870-58211811	NM_001085384	Hs.646378
A_23_P7212	-22.9664	-4.52145	22.9664	down	CFI	complement factor I	FALSE	Homo sapiens complement factor I (CFI), mRNA [NM_000204]	3426	GO:0030449|GO:0016020|GO:0004252|GO:0045087|GO:0006958|GO:0006508|GO:0005576|GO:0005615|GO:0046872|GO:0006898|GO:0070062|GO:0005044	110662123	chr4	110662064	-	hs|4q25	NM_000204	chr4:110662123-110662064	NM_000204	Hs.312485
A_24_P352952	-22.0665	-4.46379	22.0665	down	FAM20A	family with sequence similarity 20, member A	FALSE	Homo sapiens family with sequence similarity 20, member A (FAM20A), transcript variant 1, mRNA [NM_017565]	54757	GO:0070166|GO:0005623|GO:0070062|GO:0055074	66537099	chr17	66537040	-	hs|17q24.2	NM_017565	chr17:66537099-66537040	NM_017565	Hs.268874
A_23_P155596	-20.46	-4.35473	20.46	down	FMO3	flavin containing monooxygenase 3	FALSE	Homo sapiens flavin containing monooxygenase 3 (FMO3), transcript variant 2, mRNA [NM_001002294]	2328	GO:0050661|GO:0034899|GO:0006805|GO:0004499|GO:0017144|GO:0050660|GO:0005789|GO:0044281|GO:0016021|GO:0016597|GO:0055114|GO:0043231	171086547	chr1	171086488	+	hs|1q24.3	NM_001002294	chr1:171086488-171086547	NM_001002294	Hs.445350
A_33_P3257165	-20.1233	-4.33079	20.1233	down	YPEL1	yippee-like 1 (Drosophila)	FALSE	Homo sapiens yippee-like 1 (Drosophila) (YPEL1), mRNA [NM_013313]	29799	GO:0051898|GO:0031641|GO:0005634	22065026	chr22	22064967	-	hs|22q11.21	NM_013313	chr22:22065026-22064967	NM_013313	Hs.517436
A_33_P3308872	-19.3554	-4.27466	19.3554	down	POM121L1P	POM121 transmembrane nucleoporin-like 1, pseudogene	FALSE	Homo sapiens POM121 transmembrane nucleoporin-like 1, pseudogene (POM121L1P), non-coding RNA [NR_024591]	25812		22974270	chr22	22974211	-	hs|22q11.22	NR_024591	chr22:22974270-22974211	NR_024591	Hs.367764
A_33_P3376116	-18.9326	-4.2428	18.9326	down	SPC24	SPC24, NDC80 kinetochore complex component	FALSE	Homo sapiens SPC24, NDC80 kinetochore complex component (SPC24), mRNA [NM_182513]	147841	GO:0005515|GO:0007067|GO:0005730|GO:0000777|GO:0005634|GO:0000278|GO:0031262|GO:0005829	11257912	chr19	11257853	-	hs|19p13.2	NM_182513	chr19:11257912-11257853	NM_182513	Hs.381225
A_23_P151710	-18.6923	-4.22437	18.6923	down	PTGER2	prostaglandin E receptor 2 (subtype EP2), 53kDa	FALSE	Homo sapiens prostaglandin E receptor 2 (subtype EP2), 53kDa (PTGER2), mRNA [NM_000956]	5732	GO:0007186|GO:0005886|GO:0005887|GO:0042127|GO:0032496|GO:0007189|GO:0071380|GO:0004957	52794489	chr14	52794430	+	hs|14q22.1	NM_000956	chr14:52794430-52794489	NM_000956	Hs.2090
A_23_P153676	-18.6299	-4.21955	18.6299	down	TLE2	transducin-like enhancer of split 2	FALSE	Homo sapiens transducin-like enhancer of split 2 (TLE2), transcript variant 1, mRNA [NM_003260]	7089	GO:0005515|GO:0007165|GO:0007219|GO:0003714|GO:0009887|GO:0005654|GO:0005634|GO:0016055|GO:0090090|GO:0045892|GO:0005615|GO:0006351	2997943	chr19	2997884	-	hs|19p13.3	NM_003260	chr19:2997943-2997884	NM_003260	Hs.332173
A_33_P3257678	-18.2616	-4.19074	18.2616	down	HIST2H3A	histone cluster 2, H3a	FALSE	Homo sapiens histone cluster 2, H3a (HIST2H3A), mRNA [NM_001005464]	333932		149824685	chr1	149824626	+	hs|1q21.2	NM_001005464	chr1:149824626-149824685	NM_001005464	Hs.706618
A_19_P00319035	-18.0406	-4.17318	18.0406	down			FALSE	Homo sapiens cDNA FLJ34029 fis, clone FCBBF2003636. [AK091348]			118588468	chr10	118588409	-	hs|10q25.3	AK091348	chr10:118588468-118588409		Hs.657012
A_23_P83298	-17.6768	-4.14378	17.6768	down	PRRX2	paired related homeobox 2	FALSE	Homo sapiens paired related homeobox 2 (PRRX2), mRNA [NM_016307]	51450	GO:0043565|GO:0045880|GO:0006355|GO:0042472|GO:0003700|GO:0051216|GO:0048844|GO:0042474|GO:0005634|GO:0002053|GO:0030326|GO:0048701	132484932	chr9	132484873	+	hs|9q34.11	NM_016307	chr9:132484873-132484932	NM_016307	Hs.660115
A_33_P3286422	-17.4789	-4.12754	17.4789	down	FANCA	Fanconi anemia, complementation group A	FALSE	Homo sapiens Fanconi anemia, complementation group A (FANCA), transcript variant 2, mRNA [NM_001018112]	2175	GO:0005515|GO:0008585|GO:0005737|GO:0006461|GO:0006281|GO:0042127|GO:0005730|GO:0005654|GO:0005634|GO:0008584|GO:0043240|GO:0007140	89864823	chr16	89864767	-	hs|16q24.3	NM_001018112	chr16:89864823-89864767	NM_001018112	Hs.744083
A_24_P297539	-17.4401	-4.12433	17.4401	down	UBE2C	ubiquitin-conjugating enzyme E2C	FALSE	Homo sapiens ubiquitin-conjugating enzyme E2C (UBE2C), transcript variant 4, mRNA [NM_181801]	11065	GO:0005515|GO:0010994|GO:0007094|GO:0006511|GO:0004842|GO:0016567|GO:0031145|GO:0005829|GO:0051488|GO:0008054|GO:0005680|GO:0007051|GO:0010458|GO:0016881|GO:0048015|GO:0031536|GO:0051437|GO:0051436|GO:0005524|GO:0051439|GO:0007049|GO:0070979|GO:0005654|GO:0000278|GO:0070936	44445584	chr20	44445525	+	hs|20q13.12	NM_181801	chr20:44445525-44445584	NM_181801	Hs.93002
A_23_P129075	-17.3759	-4.11902	17.3759	down	WDR76	WD repeat domain 76	FALSE	Homo sapiens WD repeat domain 76 (WDR76), transcript variant 1, mRNA [NM_024908]	79968		44158674	chr15	44158615	+	hs|15q15.3	NM_024908	chr15:44158615-44158674	NM_024908	Hs.250154
A_24_P413884	-17.0586	-4.09243	17.0586	down	CENPA	centromere protein A	FALSE	Homo sapiens centromere protein A (CENPA), transcript variant 1, mRNA [NM_001809]	1058	GO:0005515|GO:0000780|GO:0046982|GO:0006334|GO:0000132|GO:0005634|GO:0071459|GO:0003677|GO:0005829|GO:0034080|GO:0051382|GO:0003682|GO:0016032|GO:0005654|GO:0000778|GO:0000278|GO:0000786|GO:0000775|GO:0000939	27016973	chr2	27016914	+	hs|2p23.3	NM_001809	chr2:27016914-27016973	NM_001809	Hs.1594
A_33_P3232945	-17.0236	-4.08946	17.0236	down	F2RL1	coagulation factor II (thrombin) receptor-like 1	FALSE	Homo sapiens coagulation factor II (thrombin) receptor-like 1 (F2RL1), mRNA [NM_005242]	2150	GO:0005515|GO:0043311|GO:0070963|GO:0046330|GO:0050900|GO:0060100|GO:0046328|GO:0051607|GO:0046329|GO:0030836|GO:0031274|GO:0070374|GO:0043123|GO:0090195|GO:0043122|GO:2000484|GO:0090198|GO:0072608|GO:0031681|GO:0030335|GO:0005794|GO:0004930|GO:0050702|GO:0014068|GO:0010804|GO:0072643|GO:0007186|GO:0005887|GO:0045087|GO:0042119|GO:0034145|GO:0005886|GO:0034141|GO:0015057|GO:0034140|GO:0035025|GO:…	76131044	chr5	76130985	+	hs|5q13.3	NM_005242	chr5:76130985-76131044	NM_005242	Hs.744181
A_23_P331560	-16.9035	-4.07925	16.9035	down	SLC26A4	solute carrier family 26 (anion exchanger), member 4	FALSE	Homo sapiens solute carrier family 26 (anion exchanger), member 4 (SLC26A4), mRNA [NM_000441]	5172	GO:0005886|GO:0007605|GO:0015698|GO:0031526|GO:0015111|GO:0055085|GO:0006885|GO:0032880|GO:0016324|GO:0015116|GO:0015108|GO:0008272|GO:0008271|GO:0016021|GO:0015705|GO:0070062|GO:0006811	107357992	chr7	107357933	+	hs|7q22.3	NM_000441	chr7:107357933-107357992	NM_000441	Hs.571246
A_32_P188860	-16.6459	-4.05709	16.6459	down	IL17RD	interleukin 17 receptor D	FALSE	Homo sapiens interleukin 17 receptor D (IL17RD), mRNA [NM_017563]	54756	GO:0007165|GO:0005794|GO:0005886|GO:0000139|GO:0005730|GO:0005634|GO:0016021	57124128	chr3	57124069	-	hs|3p14.3	NM_017563	chr3:57124128-57124069	NM_017563	Hs.150725
A_33_P3265404	-16.6077	-4.05378	16.6077	down	LINC01020	long intergenic non-protein coding RNA 1020	FALSE	Homo sapiens long intergenic non-protein coding RNA 1020 (LINC01020), long non-coding RNA [NR_026994]	340094		5070116	chr5	5070057	+	hs|5p15.32	NR_026994	chr5:5070057-5070116	NR_026994	Hs.665092
A_23_P110802	-16.3774	-4.03363	16.3774	down	CENPH	centromere protein H	FALSE	Homo sapiens centromere protein H (CENPH), mRNA [NM_022909]	64946	GO:0034080|GO:0005515|GO:0051382|GO:0006334|GO:0000777|GO:0000776|GO:0043515|GO:0005654|GO:0005634|GO:0051383|GO:0000278|GO:0005829	68505708	chr5	68505649	+	hs|5q13.2	NM_022909	chr5:68505649-68505708	NM_022909	Hs.631967
A_24_P322354	-16.337	-4.03008	16.337	down	SKA1	spindle and kinetochore associated complex subunit 1	FALSE	Homo sapiens spindle and kinetochore associated complex subunit 1 (SKA1), transcript variant 1, mRNA [NM_001039535]	220134	GO:0008017|GO:0005515|GO:0007067|GO:0000940|GO:0007059|GO:0031110|GO:0015630|GO:0005876|GO:0000278|GO:0051301|GO:0005829	47919958	chr18	47919899	+	hs|18q21.1	NM_001039535	chr18:47919899-47919958	NM_001039535	Hs.134726
A_32_P198731	-16.2263	-4.02027	16.2263	down	NEURL1B	neuralized E3 ubiquitin protein ligase 1B	FALSE	Homo sapiens neuralized E3 ubiquitin protein ligase 1B (NEURL1B), mRNA [NM_001142651]	54492	GO:0005737|GO:0016567|GO:0007219|GO:0016874|GO:0008270	172118375	chr5	172118316	+	hs|5q35.1	NM_001142651	chr5:172118316-172118375	NM_001142651	Hs.91521
A_23_P125233	-15.904	-3.99132	15.904	down	CNN1	calponin 1, basic, smooth muscle	FALSE	Homo sapiens calponin 1, basic, smooth muscle (CNN1), mRNA [NM_001299]	1264	GO:0005516|GO:0031032|GO:0003779|GO:0006940|GO:0005856	11661064	chr19	11661005	+	hs|19p13.2	NM_001299	chr19:11661005-11661064	NM_001299	Hs.465929
A_24_P55225	-15.6947	-3.97221	15.6947	down	RSPH9	radial spoke head 9 homolog (Chlamydomonas)	FALSE	Homo sapiens radial spoke head 9 homolog (Chlamydomonas) (RSPH9), transcript variant 1, mRNA [NM_152732]	221421	GO:0035082|GO:0031514|GO:0005930|GO:0003341|GO:0005856	43624327	chr6	43623383	+	hs|6p21.1	NM_152732	chr6:43623383-43624327	NM_152732	Hs.534585
A_23_P99292	-15.5866	-3.96224	15.5866	down	RAD51AP1	RAD51 associated protein 1	FALSE	Homo sapiens RAD51 associated protein 1 (RAD51AP1), transcript variant 2, mRNA [NM_006479]	10635	GO:0005515|GO:0006281|GO:0003690|GO:0003697|GO:0000724|GO:0003723|GO:0005634|GO:0071479|GO:0010569	4668241	chr12	4668182	+	hs|12p13.32	NM_006479	chr12:4668182-4668241	NM_006479	Hs.730696
A_23_P155711	-15.5708	-3.96077	15.5708	down	NEIL3	nei endonuclease VIII-like 3 (E. coli)	FALSE	Homo sapiens nei endonuclease VIII-like 3 (E. coli) (NEIL3), mRNA [NM_018248]	55247	GO:0003906|GO:0003684|GO:0019104|GO:0003690|GO:0003697|GO:0000405|GO:0006284|GO:0008270|GO:0005634|GO:0006289|GO:0000737	178283546	chr4	178283487	+	hs|4q34.3	NM_018248	chr4:178283487-178283546	NM_018248	Hs.405467
A_23_P151150	-15.5546	-3.95927	15.5546	down	FOXM1	forkhead box M1	FALSE	Homo sapiens forkhead box M1 (FOXM1), transcript variant 1, mRNA [NM_202002]	2305	GO:0071156|GO:0005515|GO:0007389|GO:0008284|GO:0003700|GO:0044212|GO:0006366|GO:0003705|GO:0090344|GO:0005634|GO:0046578|GO:0032873|GO:0001558|GO:0051090|GO:0005737|GO:0003690|GO:0045944|GO:0042127|GO:0000086|GO:0051726|GO:0009888|GO:0006978|GO:0005667|GO:0006355|GO:0019901|GO:0008301|GO:0005730|GO:0000122|GO:0003677|GO:0043565|GO:0001889|GO:0007049|GO:0006281|GO:0005654|GO:2000377|GO:2000781|GO:…	2967381	chr12	2967322	-	hs|12p13.33	NM_202002	chr12:2967381-2967322	NM_202002	Hs.239
A_32_P37867	-15.2693	-3.93256	15.2693	down	KIAA1644	KIAA1644	FALSE	Homo sapiens KIAA1644 (KIAA1644), mRNA [NM_001099294]	85352	GO:0016021	44640249	chr22	44640190	-	hs|22q13.31	NM_001099294	chr22:44640249-44640190	NM_001099294	Hs.6829
A_23_P363174	-15.2611	-3.93178	15.2611	down	HIST1H2AL	histone cluster 1, H2al	FALSE	Homo sapiens histone cluster 1, H2al (HIST1H2AL), mRNA [NM_003511]	8332		27833561	chr6	27833502	+	hs|6p22.1	NM_003511	chr6:27833502-27833561	NM_003511	Hs.233568
A_23_P23797	-15.2142	-3.92735	15.2142	down	ATP6V1G3	ATPase, H+ transporting, lysosomal 13kDa, V1 subunit G3	FALSE	Homo sapiens ATPase, H+ transporting, lysosomal 13kDa, V1 subunit G3 (ATP6V1G3), transcript variant 2, mRNA [NM_133326]	127124	GO:0008286|GO:0006879|GO:0033572|GO:0051701|GO:0008553|GO:0005886|GO:0051117|GO:0090382|GO:0055085|GO:0016471|GO:0005829	198492622	chr1	198492563	-	hs|1q31.3	NM_133326	chr1:198492622-198492563	NM_133326	Hs.127743
A_23_P118815	-14.9477	-3.90185	14.9477	down	BIRC5	baculoviral IAP repeat containing 5	FALSE	Homo sapiens baculoviral IAP repeat containing 5 (BIRC5), transcript variant 3, mRNA [NM_001012271]	332	GO:0005515|GO:0008017|GO:0005881|GO:0031577|GO:0008284|GO:0004869|GO:0031503|GO:0051087|GO:0005634|GO:0046872|GO:0042803|GO:0042802|GO:0005829|GO:0000910|GO:0005737|GO:0007059|GO:0015631|GO:0000086|GO:0008536|GO:0005876|GO:0043154|GO:0043027|GO:0048037|GO:0043066|GO:0046982|GO:0005814|GO:0005874|GO:0031536|GO:0005819|GO:0030496|GO:0006915|GO:0000228|GO:0006351|GO:0031021|GO:0010951|GO:0051303|GO:…	76220779	chr17	76220720	+	hs|17q25.3	NM_001012271	chr17:76220720-76220779	NM_001012271	Hs.744872
A_23_P80032	-14.8431	-3.89172	14.8431	down	E2F1	E2F transcription factor 1	FALSE	Homo sapiens E2F transcription factor 1 (E2F1), mRNA [NM_005225]	1869	GO:0005515|GO:0003700|GO:0008283|GO:0005634|GO:0048146|GO:0007283|GO:2000045|GO:0071398|GO:0000085|GO:0000082|GO:0005737|GO:1900740|GO:0007219|GO:0045944|GO:0035189|GO:0048255|GO:0000080|GO:0006355|GO:0008630|GO:0003714|GO:0043276|GO:0071456|GO:0006915|GO:0001047|GO:0000122|GO:0003677|GO:0097193|GO:0071930|GO:0006351|GO:0043565|GO:0010628|GO:0072332|GO:0005654|GO:0000077|GO:0030900|GO:0045893|GO:…	32264048	chr20	32263989	-	hs|20q11.22	NM_005225	chr20:32264048-32263989	NM_005225	Hs.654393
A_33_P3387524	-14.7952	-3.88706	14.7952	down	DEPDC1	DEP domain containing 1	FALSE	Homo sapiens DEP domain containing 1 (DEPDC1), transcript variant 1, mRNA [NM_001114120]	55635	GO:0043547|GO:0035556|GO:0005515|GO:0017053|GO:0005634|GO:0045892|GO:0006351|GO:0005096	68941036	chr1	68940977	-	hs|1p31.2	NM_001114120	chr1:68941036-68940977	NM_001114120	Hs.445098
A_33_P3276918	-14.7253	-3.88023	14.7253	down	FAM64A	family with sequence similarity 64, member A	FALSE	Homo sapiens family with sequence similarity 64, member A (FAM64A), transcript variant 2, mRNA [NM_001195228]	54478	GO:0005515|GO:0007067|GO:0005737|GO:0005730|GO:0005634	6352726	chr17	6352667	+	hs|17p13.2	NM_001195228	chr17:6352667-6352726	NM_001195228	Hs.592116
A_23_P130182	-14.6324	-3.87109	14.6324	down	AURKB	aurora kinase B	FALSE	Homo sapiens aurora kinase B (AURKB), transcript variant 1, mRNA [NM_004217]	9212	GO:0051256|GO:0043146|GO:0005515|GO:0032091|GO:0031577|GO:0008283|GO:0034501|GO:0005634|GO:0031145|GO:0046872|GO:0036089|GO:0005829|GO:0009838|GO:0034644|GO:0046777|GO:0002903|GO:0000780|GO:0031565|GO:0032466|GO:0010369|GO:0032467|GO:0007568|GO:0051983|GO:0005819|GO:0005730|GO:0016570|GO:0030496|GO:0000122|GO:0005524|GO:0045171|GO:0035174|GO:0032133|GO:0004674|GO:0043988|GO:0004712|GO:0000779|GO:…	8110917	chr17	8110655	-	hs|17p13.1	NM_004217	chr17:8110917-8110655	NM_004217	Hs.442658
A_33_P3213342	-14.4873	-3.85671	14.4873	down	CASC5	cancer susceptibility candidate 5	FALSE	Homo sapiens cancer susceptibility candidate 5 (CASC5), transcript variant 1, mRNA [NM_170589]	57082	GO:0005515|GO:0001675|GO:0001669|GO:0034501|GO:0005730|GO:0006334|GO:0005634|GO:0005829|GO:0034080|GO:0005737|GO:0007067|GO:0010923|GO:0071173|GO:0000777|GO:0005654|GO:0000278|GO:0008608|GO:0070062	40954881	chr15	40954822	+	hs|15q15.1	NM_170589	chr15:40954822-40954881	NM_170589	Hs.181855
A_24_P220485	-14.4855	-3.85654	14.4855	down	OLFML2A	olfactomedin-like 2A	FALSE	Homo sapiens olfactomedin-like 2A (OLFML2A), transcript variant 1, mRNA [NM_182487]	169611	GO:0031012|GO:0030198|GO:0050840|GO:0005576|GO:0042803	127577079	chr9	127577020	+	hs|9q33.3	NM_182487	chr9:127577020-127577079	NM_182487	Hs.357004
A_24_P314571	-14.3443	-3.84241	14.3443	down	SPC24	SPC24, NDC80 kinetochore complex component	FALSE	SPC24, NDC80 kinetochore complex component [Source:HGNC Symbol;Acc:26913] [ENST00000592540]	147841	GO:0005515|GO:0007067|GO:0005730|GO:0000777|GO:0005634|GO:0000278|GO:0031262|GO:0005829	11257053	chr19	11256994	-	hs|19p13.2	AK075287	chr19:11257053-11256994		Hs.381225
A_23_P118246	-14.2489	-3.83278	14.2489	down	GINS2	GINS complex subunit 2 (Psf2 homolog)	FALSE	Homo sapiens GINS complex subunit 2 (Psf2 homolog) (GINS2), mRNA [NM_016095]	51659	GO:0005515|GO:0006271|GO:0005654|GO:0000278	85711713	chr16	85711654	-	hs|16q24.1	NM_016095	chr16:85711713-85711654	NM_016095	Hs.433180
A_33_P3290403	-14.1683	-3.82459	14.1683	down	IMPA2	inositol(myo)-1(or 4)-monophosphatase 2	FALSE	Homo sapiens inositol(myo)-1(or 4)-monophosphatase 2 (IMPA2), mRNA [NM_014214]	3613	GO:0052833|GO:0052832|GO:0006021|GO:0043647|GO:0006796|GO:0044281|GO:0042803|GO:0046872|GO:0005829|GO:0007165|GO:0046854|GO:0005737|GO:0046855|GO:0008934	11999185	chr18	11999126	+	hs|18p11.21	NM_014214	chr18:11999126-11999185	NM_014214	Hs.743311
A_33_P3400273	-13.9811	-3.80541	13.9811	down	SELL	selectin L	FALSE	Homo sapiens selectin L (SELL), transcript variant 1, mRNA [NM_000655]	6402	GO:0005515|GO:0005886|GO:0050900|GO:0002020|GO:0005887|GO:0007596|GO:0043208|GO:0050776|GO:0030246|GO:0033198|GO:0007155|GO:0008201|GO:0050839|GO:0009897	169659870	chr1	169659811	-	hs|1q24.2	NM_000655	chr1:169659870-169659811	NM_000655	Hs.728756
A_24_P205364	-13.948	-3.80199	13.948	down	SHMT1	serine hydroxymethyltransferase 1 (soluble)	FALSE	Homo sapiens serine hydroxymethyltransferase 1 (soluble) (SHMT1), transcript variant 1, mRNA [NM_004169]	6470	GO:0051262|GO:0006767|GO:0005634|GO:0044281|GO:0004372|GO:0008732|GO:0042803|GO:0035999|GO:0005829|GO:0019264|GO:0005739|GO:0034641|GO:0005737|GO:0051289|GO:0006766|GO:0045329|GO:0030170|GO:0046655|GO:0009113|GO:0006565|GO:0016597|GO:0070062	18236572	chr17	18236513	-	hs|17p11.2	NM_004169	chr17:18236572-18236513	NM_004169	Hs.513987
A_23_P48669	-13.9444	-3.80161	13.9444	down	CDKN3	cyclin-dependent kinase inhibitor 3	FALSE	Homo sapiens cyclin-dependent kinase inhibitor 3 (CDKN3), transcript variant 1, mRNA [NM_005192]	1033	GO:0005515|GO:0048471|GO:0005737|GO:0000082|GO:0008285|GO:0007050|GO:0008138|GO:0004722|GO:0000079|GO:0035335|GO:0004725	54882635	chr14	54878384	+	hs|14q22.2	NM_005192	chr14:54878384-54882635	NM_005192	Hs.84113
A_23_P119254	-13.8741	-3.79432	13.8741	down	ASF1B	anti-silencing function 1B histone chaperone	FALSE	Homo sapiens anti-silencing function 1B histone chaperone (ASF1B), mRNA [NM_018154]	55723	GO:0005515|GO:0000790|GO:0006355|GO:0005730|GO:0006335|GO:0005634|GO:0006336|GO:0007275|GO:0007283|GO:0006351|GO:0030154|GO:0043234|GO:0042393|GO:0016568	14230697	chr19	14230638	-	hs|19p13.12	NM_018154	chr19:14230697-14230638	NM_018154	Hs.26516
A_23_P143994	-13.6227	-3.76794	13.6227	down	FANCD2	Fanconi anemia, complementation group D2	FALSE	Homo sapiens Fanconi anemia, complementation group D2 (FANCD2), transcript variant 2, mRNA [NM_001018115]	2177	GO:0007129|GO:0005515|GO:0000793|GO:0006281|GO:0005794|GO:0070182|GO:0007276|GO:0005730|GO:0005654|GO:0005634|GO:0010332|GO:0043231	10143065	chr3	10143006	+	hs|3p25.3	NM_001018115	chr3:10143006-10143065	NM_001018115	Hs.208388
A_23_P117852	-13.601	-3.76564	13.601	down	KIAA0101	KIAA0101	FALSE	Homo sapiens KIAA0101 (KIAA0101), transcript variant 1, mRNA [NM_014736]	9768	GO:0051297|GO:0006260|GO:0005515|GO:0048471|GO:0005737|GO:0003682|GO:0051726|GO:0005634|GO:0019985|GO:0009411|GO:0006974	64657906	chr15	64657847	-	hs|15q22.31	NM_014736	chr15:64657906-64657847	NM_014736	Hs.81892
A_23_P118174	-13.1528	-3.7173	13.1528	down	PLK1	polo-like kinase 1	FALSE	Homo sapiens polo-like kinase 1 (PLK1), mRNA [NM_005030]	5347	GO:0007077|GO:0005515|GO:0008017|GO:0010997|GO:0000910|GO:0018105|GO:0016301|GO:0051443|GO:0046677|GO:0010800|GO:0005813|GO:0019901|GO:0000281|GO:0005819|GO:0043393|GO:0030496|GO:0000122|GO:0000070|GO:0000922|GO:0000776|GO:0005654|GO:0030071|GO:0000278|GO:0007094|GO:0007092|GO:0016567|GO:0008283|GO:0001578|GO:0045736|GO:0031572|GO:0032436|GO:0005634|GO:0051233|GO:0031145|GO:0005829|GO:0045184|GO:…	23701212	chr16	23700970	+	hs|16p12.2	NM_005030	chr16:23700970-23701212	NM_005030	Hs.592049
A_32_P207169	-13.1517	-3.71718	13.1517	down	SERTAD4-AS1	SERTAD4 antisense RNA 1	FALSE	Homo sapiens SERTAD4 antisense RNA 1 (SERTAD4-AS1), long non-coding RNA [NR_024337]	574036		210404928	chr1	210404869	-	hs|1q32.2	NR_024337	chr1:210404928-210404869	NR_024337	Hs.446946
A_33_P3403075	-13.1098	-3.71258	13.1098	down	PRR11	proline rich 11	FALSE	Homo sapiens proline rich 11 (PRR11), mRNA [NM_018304]	55771	GO:0005737	57279020	chr17	57278961	+	hs|17q22	NM_018304	chr17:57278961-57279020	NM_018304	Hs.631750
A_33_P3312301	-13.0825	-3.70957	13.0825	down	CIT	citron rho-interacting serine/threonine kinase	FALSE	Homo sapiens citron rho-interacting serine/threonine kinase (CIT), transcript variant 1, mRNA [NM_001206999]	11113	GO:0017124|GO:0005886|GO:0048699|GO:0007283|GO:0015629|GO:0046872|GO:0035556|GO:0000910|GO:0005083|GO:0000086|GO:0007030|GO:0043025|GO:0007091|GO:0005773|GO:0031985|GO:0030165|GO:0005524|GO:0001726|GO:0016358|GO:0050790|GO:0007067|GO:0000070|GO:0004674|GO:0008064|GO:0050774|GO:0006468|GO:0017048	120125704	chr12	120125645	-	hs|12q24.23	NM_001206999	chr12:120125704-120125645	NM_001206999	Hs.119594
A_24_P92472	-13.0621	-3.70731	13.0621	down	CFI	complement factor I	FALSE	Homo sapiens complement factor I (CFI), mRNA [NM_000204]	3426	GO:0030449|GO:0016020|GO:0004252|GO:0045087|GO:0006958|GO:0006508|GO:0005576|GO:0005615|GO:0046872|GO:0006898|GO:0070062|GO:0005044	110670715	chr4	110670656	-	hs|4q25	NM_000204	chr4:110670715-110670656	NM_000204	Hs.312485
A_19_P00802201	-13.0415	-3.70504	13.0415	down			FALSE				7949008	chr7	7948949	-	hs|7p21.3		chr7:007949008-007948949
A_24_P319613	-12.6745	-3.66386	12.6745	down	NEK2	NIMA-related kinase 2	FALSE	Homo sapiens NIMA-related kinase 2 (NEK2), transcript variant 1, mRNA [NM_002497]	4751	GO:0005515|GO:0005634|GO:0046872|GO:0005829|GO:0005737|GO:0046777|GO:0007059|GO:0000086|GO:0090307|GO:0000794|GO:0005813|GO:0007088|GO:0051988|GO:0019903|GO:0001824|GO:0005874|GO:0046602|GO:0005730|GO:0030496|GO:0051225|GO:0005524|GO:0045171|GO:0043392|GO:0043234|GO:0000922|GO:0000070|GO:0007067|GO:0004672|GO:0007126|GO:0004674|GO:0051299|GO:0000777|GO:0000776|GO:0006468|GO:0000278	211842647	chr1	211842588	-	hs|1q32.3	NM_002497	chr1:211842647-211842588	NM_002497	Hs.153704
A_23_P155969	-12.513	-3.64536	12.513	down	PLK4	polo-like kinase 4	FALSE	Homo sapiens polo-like kinase 4 (PLK4), transcript variant 1, mRNA [NM_014264]	10733	GO:0005515|GO:0005813|GO:0007099|GO:0005814|GO:0060707|GO:0005730|GO:0018108|GO:0032154|GO:0005524|GO:0046601|GO:0042802|GO:0005829|GO:0004674|GO:0000086|GO:0006468|GO:0004713|GO:0000278	128816241	chr4	128816182	+	hs|4q28.2	NM_014264	chr4:128816182-128816241	NM_014264	Hs.172052
A_33_P3378880	-12.5099	-3.645	12.5099	down			FALSE	histone cluster 1, H4c [Source:HGNC Symbol;Acc:4787] [ENST00000377803]			26104189	chr6	26104130	+	hs|6p22.2	BC130558	chr6:26104130-26104189		Hs.46423
A_33_P3350488	-12.3548	-3.627	12.3548	down	NUSAP1	nucleolar and spindle associated protein 1	FALSE	Homo sapiens nucleolar and spindle associated protein 1 (NUSAP1), transcript variant 1, mRNA [NM_016359]	51203	GO:0008017|GO:0007076|GO:0005737|GO:0000070|GO:0005694|GO:0000281|GO:0040001|GO:0005730|GO:0045840|GO:0005876|GO:0005634|GO:0003677	41673237	chr15	41673178	+	hs|15q15.1	NM_016359	chr15:41673178-41673237	NM_016359	Hs.615092
A_23_P379614	-12.3419	-3.6255	12.3419	down	OIP5	Opa interacting protein 5	FALSE	Homo sapiens Opa interacting protein 5 (OIP5), mRNA [NM_007280]	11339	GO:0005515|GO:0015030|GO:0010369|GO:0005730|GO:0006334|GO:0005634|GO:0034080|GO:0005737|GO:0007067|GO:0007154|GO:0005654|GO:0000785|GO:0000775	41601624	chr15	41601565	-	hs|15q15.1	NM_007280	chr15:41601624-41601565	NM_007280	Hs.661645
A_23_P88331	-12.3389	-3.62514	12.3389	down	DLGAP5	discs, large (Drosophila) homolog-associated protein 5	FALSE	Homo sapiens discs, large (Drosophila) homolog-associated protein 5 (DLGAP5), transcript variant 1, mRNA [NM_014750]	9787	GO:0005515|GO:0005737|GO:0005815|GO:0008283|GO:0016311|GO:0000087|GO:0045842|GO:0007267|GO:0031616|GO:0005634|GO:0004721|GO:0007079	55615172	chr14	55615113	-	hs|14q22.3	NM_014750	chr14:55615172-55615113	NM_014750	Hs.77695
A_24_P940006	-12.3283	-3.6239	12.3283	down	EFNB3	ephrin-B3	FALSE	Homo sapiens ephrin-B3 (EFNB3), mRNA [NM_001406]	1949	GO:0005005|GO:0048013|GO:0046875|GO:0005886|GO:0007411|GO:0005887|GO:0016198|GO:0007628|GO:0007267|GO:0016032|GO:0007399	7614182	chr17	7614123	+	hs|17p13.1	NM_001406	chr17:7614123-7614182	NM_001406	Hs.26988
A_33_P3307903	-12.0899	-3.59573	12.0899	down	CDKN3	cyclin-dependent kinase inhibitor 3	FALSE	Homo sapiens cyclin-dependent kinase inhibitor 3 (CDKN3), transcript variant 1, mRNA [NM_005192]	1033	GO:0005515|GO:0048471|GO:0005737|GO:0000082|GO:0008285|GO:0007050|GO:0008138|GO:0004722|GO:0000079|GO:0035335|GO:0004725	54866693	chr14	54866634	+	hs|14q22.2	NM_005192	chr14:54866634-54866693	NM_005192	Hs.84113
A_19_P00800731	-12.0842	-3.59506	12.0842	down			FALSE	7e87g04.x1 NCI_CGAP_CLL1 Homo sapiens cDNA clone IMAGE:3292182 3', mRNA sequence [BE646494]			52598252	chr19	52598194	+	hs|19q13.41	BE646494	chr19:52598194-52598252		Hs.676355
A_19_P00322339	-12.033	-3.58893	12.033	down	LINC00707	long intergenic non-protein coding RNA 707	FALSE	Homo sapiens long intergenic non-protein coding RNA 707 (LINC00707), long non-coding RNA [NR_038291]	100507127		6884488	chr10	6884429	+	hs|10p14		chr10:6884429-6884488	NR_038291	Hs.498571
A_24_P923102	-12.0094	-3.5861	12.0094	down	PHOSPHO2-KLHL23	PHOSPHO2-KLHL23 readthrough	FALSE	Homo sapiens PHOSPHO2-KLHL23 readthrough (PHOSPHO2-KLHL23), mRNA [NM_001199290]	100526832		170608262	chr2	170608203	+	hs|2q31.1	NM_001199290	chr2:170608203-170608262	NM_001199290	Hs.655150
A_23_P80902	-11.9446	-3.57829	11.9446	down	KIF15	kinesin family member 15	FALSE	Homo sapiens kinesin family member 15 (KIF15), mRNA [NM_020242]	56992	GO:0008017|GO:0005813|GO:0005873|GO:0008283|GO:0005874|GO:0005819|GO:0003777|GO:0003677|GO:0005524|GO:0005829|GO:0019886|GO:0003774|GO:0007067|GO:0007596|GO:0008152|GO:0007018	44894445	chr3	44894386	+	hs|3p21.31	NM_020242	chr3:44894386-44894445	NM_020242	Hs.658939
A_24_P399888	-11.9233	-3.57572	11.9233	down	CENPM	centromere protein M	FALSE	Homo sapiens centromere protein M (CENPM), transcript variant 2, mRNA [NM_001002876]	79019	GO:0000777|GO:0005634|GO:0000278|GO:0005829	42341956	chr22	42341289	-	hs|22q13.2	NM_001002876	chr22:42341956-42341289	NM_001002876	Hs.208912
A_23_P70249	-11.8811	-3.57059	11.8811	down	CDC25C	cell division cycle 25C	FALSE	Homo sapiens cell division cycle 25C (CDC25C), transcript variant 1, mRNA [NM_001790]	995	GO:0005515|GO:0048471|GO:0007088|GO:0019901|GO:0008283|GO:0050699|GO:0005634|GO:0000079|GO:0007283|GO:0035335|GO:0005829|GO:0006260|GO:0007067|GO:0000086|GO:0051726|GO:0016032|GO:0005654|GO:0000278|GO:0004725	137621299	chr5	137621240	-	hs|5q31.2	NM_001790	chr5:137621299-137621240	NM_001790	Hs.656
A_33_P3360216	-11.829	-3.56425	11.829	down	HIST1H2AI	histone cluster 1, H2ai	FALSE	Homo sapiens histone cluster 1, H2ai (HIST1H2AI), mRNA [NM_003509]	8329		27776445	chr6	27776386	+	hs|6p22.1	NM_003509	chr6:27776386-27776445	NM_003509	Hs.534035
A_23_P258493	-11.8066	-3.56152	11.8066	down	LMNB1	lamin B1	FALSE	Homo sapiens lamin B1 (LMNB1), transcript variant 1, mRNA [NM_005573]	4001	GO:0031965|GO:0043274|GO:0005198|GO:0006915|GO:0005637|GO:0005654|GO:0005635|GO:0006921|GO:0005638	126172542	chr5	126172483	+	hs|5q23.2	NM_005573	chr5:126172483-126172542	NM_005573	Hs.89497
A_33_P3229122	-11.7051	-3.54906	11.7051	down	HIST1H2BF	histone cluster 1, H2bf	FALSE	Homo sapiens histone cluster 1, H2bf (HIST1H2BF), mRNA [NM_003522]	8343		26200212	chr6	26200153	+	hs|6p22.2	NM_003522	chr6:26200153-26200212	NM_003522	Hs.182137
A_24_P346855	-11.5867	-3.5344	11.5867	down	MKI67	marker of proliferation Ki-67	FALSE	Homo sapiens marker of proliferation Ki-67 (MKI67), transcript variant 1, mRNA [NM_002417]	4288	GO:0005515|GO:0000793|GO:0014070|GO:0008283|GO:0031100|GO:0005730|GO:0005634|GO:0006259|GO:0008022|GO:0005524|GO:0034605|GO:0005737|GO:0007126|GO:0030212|GO:0000775	129895700	chr10	129895641	-	hs|10q26.2	NM_002417	chr10:129895700-129895641	NM_002417	Hs.80976
A_33_P3339212	-11.5316	-3.52752	11.5316	down	TRIP13	thyroid hormone receptor interactor 13	FALSE	Homo sapiens thyroid hormone receptor interactor 13 (TRIP13), transcript variant 1, mRNA [NM_004237]	9319	GO:0003712|GO:0005515|GO:0017111|GO:0048477|GO:0006366|GO:0007286|GO:0005634|GO:0001556|GO:0007283|GO:0005524|GO:0042802|GO:0006302|GO:0007144|GO:0001673|GO:0007130|GO:2001141|GO:0007141|GO:0007131	918061	chr5	918002	+	hs|5p15.33	NM_004237	chr5:918002-918061	NM_004237	Hs.436187
A_23_P415021	-11.5092	-3.52471	11.5092	down	METTL7A	methyltransferase like 7A	FALSE	Homo sapiens methyltransferase like 7A (METTL7A), mRNA [NM_014033]	25840	GO:0005811|GO:0016020|GO:0005783|GO:0008168|GO:0032259|GO:0070062	51326160	chr12	51326101	+	hs|12q13.12	NM_014033	chr12:51326101-51326160	NM_014033	Hs.744021
A_23_P323751	-11.4814	-3.52122	11.4814	down	FAM83D	family with sequence similarity 83, member D	FALSE	Homo sapiens family with sequence similarity 83, member D (FAM83D), mRNA [NM_030919]	81610	GO:0007067|GO:0005737|GO:0000922	37581385	chr20	37581326	+	hs|20q11.23	NM_030919	chr20:37581326-37581385	NM_030919	Hs.726442
A_23_P65757	-11.4267	-3.51433	11.4267	down	CCNB2	cyclin B2	FALSE	Homo sapiens cyclin B2 (CCNB2), mRNA [NM_004701]	9133	GO:0005515|GO:0007077|GO:0005813|GO:0019901|GO:0048538|GO:0000079|GO:0001701|GO:0005829|GO:0007067|GO:0016020|GO:0000086|GO:0015630|GO:0051726|GO:0005654|GO:0043029|GO:0000278|GO:0040007	59417198	chr15	59417139	+	hs|15q22.2	NM_004701	chr15:59417139-59417198	NM_004701	Hs.194698
A_23_P217917	-11.3069	-3.49913	11.3069	down	GSTM4	glutathione S-transferase mu 4	FALSE	Homo sapiens glutathione S-transferase mu 4 (GSTM4), transcript variant 2, mRNA [NM_147148]	2948	GO:0043295|GO:0005737|GO:0006805|GO:0042178|GO:0006749|GO:0044281|GO:0019899|GO:0004364|GO:0042803|GO:0005829	110201686	chr1	110201628	+	hs|1p13.3	NM_147148	chr1:110201628-110201686	NM_147148	Hs.348387
A_23_P140821	-11.2306	-3.48936	11.2306	down	PARD6A	par-6 family cell polarity regulator alpha	FALSE	Homo sapiens par-6 family cell polarity regulator alpha (PARD6A), transcript variant 1, mRNA [NM_016948]	50855	GO:0005515|GO:0005886|GO:0034329|GO:0045177|GO:0005634|GO:0001726|GO:0045216|GO:0045217|GO:0005829|GO:0043234|GO:0030742|GO:0007049|GO:0070830|GO:0005080|GO:0016032|GO:0007179|GO:0017048|GO:0005923|GO:0005938|GO:0051301|GO:0008134	67696221	chr16	67696162	+	hs|16q22.1	NM_016948	chr16:67696162-67696221	NM_016948	Hs.112933
A_23_P215900	-11.2072	-3.48636	11.2072	down	SCARA3	scavenger receptor class A, member 3	FALSE	Homo sapiens scavenger receptor class A, member 3 (SCARA3), transcript variant 1, mRNA [NM_016240]	51435	GO:0009650|GO:0005581|GO:0000139|GO:0005789|GO:0016021|GO:0006979|GO:0006898|GO:0005044	27530442	chr8	27530383	+	hs|8p21.1	NM_016240	chr8:27530383-27530442	NM_016240	Hs.128856
A_23_P502654	-11.1595	-3.4802	11.1595	down	SHMT1	serine hydroxymethyltransferase 1 (soluble)	FALSE	Homo sapiens serine hydroxymethyltransferase 1 (soluble) (SHMT1), transcript variant 1, mRNA [NM_004169]	6470	GO:0051262|GO:0006767|GO:0005634|GO:0044281|GO:0004372|GO:0008732|GO:0042803|GO:0035999|GO:0005829|GO:0019264|GO:0005739|GO:0034641|GO:0005737|GO:0051289|GO:0006766|GO:0045329|GO:0030170|GO:0046655|GO:0009113|GO:0006565|GO:0016597|GO:0070062	18231585	chr17	18231526	-	hs|17p11.2	NM_004169	chr17:18231585-18231526	NM_004169	Hs.513987
A_23_P148475	-11.0044	-3.46001	11.0044	down	KIF4A	kinesin family member 4A	FALSE	Homo sapiens kinesin family member 4A (KIF4A), mRNA [NM_012310]	24137	GO:0008017|GO:0005871|GO:0006996|GO:0005694|GO:0005730|GO:0030496|GO:0005634|GO:0003777|GO:0003677|GO:0005524|GO:0016363|GO:0005829|GO:0019886|GO:0005737|GO:0007596|GO:0007411|GO:0008152|GO:0005876|GO:0008089|GO:0007018	69640206	chrX	69640147	+	hs|Xq13.1	NM_012310	chrX:69640147-69640206	NM_012310	Hs.648326
A_23_P116264	-11.0003	-3.45947	11.0003	down	NRGN	neurogranin (protein kinase C substrate, RC3)	FALSE	Homo sapiens neurogranin (protein kinase C substrate, RC3) (NRGN), transcript variant 1, mRNA [NM_006176]	4900	GO:0007165|GO:0005516|GO:0007399	124616851	chr11	124616792	+	hs|11q24.2	NM_006176	chr11:124616792-124616851	NM_006176	Hs.524116
A_23_P35219	-10.977	-3.45642	10.977	down	NEK2	NIMA-related kinase 2	FALSE	Homo sapiens NIMA-related kinase 2 (NEK2), transcript variant 1, mRNA [NM_002497]	4751	GO:0005515|GO:0005634|GO:0046872|GO:0005829|GO:0005737|GO:0046777|GO:0007059|GO:0000086|GO:0090307|GO:0000794|GO:0005813|GO:0007088|GO:0051988|GO:0019903|GO:0001824|GO:0005874|GO:0046602|GO:0005730|GO:0030496|GO:0051225|GO:0005524|GO:0045171|GO:0043392|GO:0043234|GO:0000922|GO:0000070|GO:0007067|GO:0004672|GO:0007126|GO:0004674|GO:0051299|GO:0000777|GO:0000776|GO:0006468|GO:0000278	211836920	chr1	211836861	-	hs|1q32.3	NM_002497	chr1:211836920-211836861	NM_002497	Hs.153704
A_24_P106624	-10.9739	-3.45601	10.9739	down	MEOX2	mesenchyme homeobox 2	FALSE	Homo sapiens mesenchyme homeobox 2 (MEOX2), mRNA [NM_005924]	4223	GO:0005515|GO:0001757|GO:0008015|GO:0001205|GO:0007275|GO:0001525|GO:0000978|GO:0043565|GO:0001077|GO:0005737|GO:0016607|GO:0007519|GO:0070997|GO:0045944|GO:0060021|GO:0060173|GO:0000980	15651278	chr7	15651219	-	hs|7p21.2	NM_005924	chr7:15651278-15651219	NM_005924	Hs.170355
A_23_P29723	-10.9	-3.44626	10.9	down	SGOL1	shugoshin-like 1 (S. pombe)	FALSE	Homo sapiens shugoshin-like 1 (S. pombe) (SGOL1), transcript variant A2, mRNA [NM_001012410]	151648	GO:0005515|GO:0000780|GO:0010457|GO:0005813|GO:0030892|GO:0005730|GO:0005634|GO:0005829|GO:0007067|GO:0000922|GO:0005737|GO:0007059|GO:0045132|GO:0000777|GO:0000776|GO:0000779|GO:0019900|GO:0008608|GO:0000278|GO:0000775	20202365	chr3	20202306	-	hs|3p24.3	NM_001012410	chr3:20202365-20202306	NM_001012410	Hs.105153
A_33_P3291831	-10.8894	-3.44485	10.8894	down	CEP55	centrosomal protein 55kDa	FALSE	Homo sapiens centrosomal protein 55kDa (CEP55), transcript variant 1, mRNA [NM_018131]	55165	GO:0005515|GO:0007067|GO:0005813|GO:0005814|GO:0000281|GO:0030496|GO:0032154|GO:0045184|GO:0045171	95279537	chr10	95279478	+	hs|10q23.33	NM_018131	chr10:95279478-95279537	NM_018131	Hs.14559
A_23_P371039	-10.853	-3.44002	10.853	down	NTSR1	neurotensin receptor 1 (high affinity)	FALSE	Homo sapiens neurotensin receptor 1 (high affinity) (NTSR1), mRNA [NM_002531]	4923	GO:0005515|GO:0008344|GO:0005794|GO:0007186|GO:0005886|GO:0007218|GO:0005887|GO:0005783|GO:0004930|GO:0007268|GO:0016492	61393860	chr20	61393800	+	hs|20q13.33	NM_002531	chr20:61393800-61393860	NM_002531	Hs.590869
A_23_P160537	-10.7909	-3.43174	10.7909	down	AUNIP	aurora kinase A and ninein interacting protein	FALSE	Homo sapiens aurora kinase A and ninein interacting protein (AUNIP), transcript variant 2, mRNA [NM_024037]	79000	GO:0005515|GO:0005813|GO:0005737|GO:0000922|GO:0007051	26160615	chr1	26160556	-	hs|1p36.11	NM_024037	chr1:26160615-26160556	NM_024037	Hs.725400
A_24_P100517	-10.7759	-3.42974	10.7759	down	SAPCD2	suppressor APC domain containing 2	FALSE	Homo sapiens suppressor APC domain containing 2 (SAPCD2), mRNA [NM_178448]	89958	GO:0005737|GO:0005730|GO:0005634	139957282	chr9	139957223	-	hs|9q34.3	NM_178448	chr9:139957282-139957223	NM_178448	Hs.19322
A_23_P251421	-10.7542	-3.42683	10.7542	down	CDCA7	cell division cycle associated 7	FALSE	Homo sapiens cell division cycle associated 7 (CDCA7), transcript variant 1, mRNA [NM_031942]	83879	GO:0006355|GO:0005737|GO:0042127|GO:0005730|GO:0006915|GO:0005634|GO:0006351	174233549	chr2	174233490	+	hs|2q31.1	NM_031942	chr2:174233490-174233549	NM_031942	Hs.470654
A_23_P254733	-10.6756	-3.41625	10.6756	down	CENPU	centromere protein U	FALSE	Homo sapiens centromere protein U (CENPU), transcript variant 1, mRNA [NM_024629]	79682	GO:0034080|GO:0006355|GO:0005815|GO:0006334|GO:0000777|GO:0016032|GO:0005654|GO:0005634|GO:0000278|GO:0006351|GO:0005829	185616396	chr4	185616337	-	hs|4q35.1	NM_024629	chr4:185616396-185616337	NM_024629	Hs.575032
A_23_P250385	-10.6652	-3.41484	10.6652	down	HIST1H1B	histone cluster 1, H1b	FALSE	Homo sapiens histone cluster 1, H1b (HIST1H1B), mRNA [NM_005322]	3009	GO:0000790|GO:0042826|GO:0030307|GO:0006325|GO:0006334|GO:0050821|GO:0000122|GO:0031490|GO:0051574|GO:0005720|GO:0071169|GO:0000786|GO:0070062	27834688	chr6	27834629	-	hs|6p22.1	NM_005322	chr6:27834688-27834629	NM_005322	Hs.131956
A_33_P3387831	-10.5869	-3.40421	10.5869	down	CENPM	centromere protein M	FALSE	Homo sapiens centromere protein M (CENPM), transcript variant 1, mRNA [NM_024053]	79019	GO:0000777|GO:0005634|GO:0000278|GO:0005829	42334819	chr22	42334760	-	hs|22q13.2	NM_024053	chr22:42334819-42334760	NM_024053	Hs.208912
A_23_P50081	-10.5865	-3.40415	10.5865	down	IMPA2	inositol(myo)-1(or 4)-monophosphatase 2	FALSE	Homo sapiens inositol(myo)-1(or 4)-monophosphatase 2 (IMPA2), mRNA [NM_014214]	3613	GO:0052833|GO:0052832|GO:0006021|GO:0043647|GO:0006796|GO:0044281|GO:0042803|GO:0046872|GO:0005829|GO:0007165|GO:0046854|GO:0005737|GO:0046855|GO:0008934	12030707	chr18	12030648	+	hs|18p11.21	NM_014214	chr18:12030648-12030707	NM_014214	Hs.743311
A_23_P259586	-10.4571	-3.38642	10.4571	down	TTK	TTK protein kinase	FALSE	Homo sapiens TTK protein kinase (TTK), transcript variant 1, mRNA [NM_003318]	7272	GO:0005515|GO:0007094|GO:0008284|GO:0005819|GO:0010862|GO:0018108|GO:0005524|GO:0051304|GO:0004674|GO:0004712|GO:0004713|GO:0007051|GO:0007052	80749489	chr6	80749430	+	hs|6q14.1	NM_003318	chr6:80749430-80749489	NM_003318	Hs.169840
A_23_P20443	-10.3017	-3.36482	10.3017	down	LZTS1	leucine zipper, putative tumor suppressor 1	FALSE	Homo sapiens leucine zipper, putative tumor suppressor 1 (LZTS1), mRNA [NM_021020]	11178	GO:0005515|GO:0010467|GO:0006355|GO:0006386|GO:0030054|GO:0003700|GO:0006385|GO:0016242|GO:0014069|GO:0003677|GO:0006383|GO:0044297|GO:0006351|GO:0005829|GO:0048814|GO:0016324|GO:0007049|GO:0043197|GO:0043198|GO:0045211|GO:0045087|GO:0032481|GO:0005654	20103761	chr8	20103702	-	hs|8p21.3	NM_021020	chr8:20103761-20103702	NM_021020	Hs.521432
A_33_P3386262	-10.1447	-3.34265	10.1447	down	CDT1	chromatin licensing and DNA replication factor 1	FALSE	Homo sapiens chromatin licensing and DNA replication factor 1 (CDT1), mRNA [NM_030928]	81620	GO:0006260|GO:0005515|GO:0000082|GO:0033262|GO:0030174|GO:0000083|GO:0000076|GO:0005654|GO:0005634|GO:0000278|GO:0003677|GO:0005829	88875665	chr16	88875606	+	hs|16q24.3	NM_030928	chr16:88875606-88875665	NM_030928	Hs.122908
A_23_P3302	-10.1423	-3.34231	10.1423	down	MNS1	meiosis-specific nuclear structural 1	FALSE	Homo sapiens meiosis-specific nuclear structural 1 (MNS1), mRNA [NM_018365]	55329	GO:0005882|GO:0007126|GO:0005930|GO:0036126|GO:0070986|GO:0005635|GO:0042802	56721249	chr15	56721190	-	hs|15q21.3	NM_018365	chr15:56721249-56721190	NM_018365	Hs.444483
A_23_P51085	-10.142	-3.34227	10.142	down	SPC25	SPC25, NDC80 kinetochore complex component	FALSE	Homo sapiens SPC25, NDC80 kinetochore complex component (SPC25), mRNA [NM_020675]	57405	GO:0005515|GO:0007067|GO:0007059|GO:0000777|GO:0005634|GO:0007052|GO:0000278|GO:0031262|GO:0005829	169728015	chr2	169727956	-	hs|2q31.1	NM_020675	chr2:169728015-169727956	NM_020675	Hs.421956
A_33_P3871347	-10.1153	-3.33847	10.1153	down	SNED1	sushi, nidogen and EGF-like domains 1	FALSE	Homo sapiens sushi, nidogen and EGF-like domains 1 (SNED1), mRNA [NM_001080437]	25992	GO:0007160|GO:0005509|GO:0070062	242032447	chr2	242032388	+	hs|2q37.3	NM_001080437	chr2:242032388-242032447	NM_001080437	Hs.471834
A_23_P149200	-10.0981	-3.33601	10.0981	down	CDC20	cell division cycle 20	FALSE	Homo sapiens cell division cycle 20 (CDC20), mRNA [NM_001255]	991	GO:0005515|GO:0007094|GO:0090129|GO:0008284|GO:0048471|GO:0016567|GO:0005634|GO:0031145|GO:0005829|GO:0051488|GO:0005737|GO:0031915|GO:0005680|GO:0005813|GO:0005819|GO:0005730|GO:0051437|GO:0051436|GO:0008022|GO:0051439|GO:0040020|GO:0007067|GO:0007049|GO:0000922|GO:0050773|GO:0005654|GO:0000278|GO:0019899	43826596	chr1	43826537	+	hs|1p34.2	NM_001255	chr1:43826537-43826596	NM_001255	Hs.524947
A_23_P256956	-10.0609	-3.33069	10.0609	down	KIF20A	kinesin family member 20A	FALSE	Homo sapiens kinesin family member 20A (KIF20A), mRNA [NM_005733]	10112	GO:0008017|GO:0005215|GO:0005871|GO:0005794|GO:0019901|GO:0001578|GO:0005874|GO:0005819|GO:0015031|GO:0003777|GO:0005524|GO:0000910|GO:0008152|GO:0005654|GO:0016192|GO:0000278|GO:0007018	137522804	chr5	137522081	+	hs|5q31.2	NM_005733	chr5:137522081-137522804	NM_005733	Hs.718626
A_24_P944049	-10.0136	-3.32389	10.0136	down	CEP68	centrosomal protein 68kDa	FALSE	Homo sapiens centrosomal protein 68kDa (CEP68), mRNA [NM_015147]	23177	GO:0051297|GO:0005813|GO:0005737	65313532	chr2	65313473	+	hs|2p14	NM_015147	chr2:65313473-65313532	NM_015147	Hs.709257
A_32_P471485	-9.98447	-3.31969	9.98447	down	RTKN2	rhotekin 2	FALSE	Homo sapiens rhotekin 2 (RTKN2), transcript variant 2, mRNA [NM_001282941]	219790	GO:0030097|GO:0007165|GO:0008284|GO:0005886	63998464	chr10	63998405	-	hs|10q21.2	NM_001282941	chr10:63998464-63998405	NM_001282941	Hs.58559
A_23_P45799	-9.96831	-3.31735	9.96831	down	ORC1	origin recognition complex, subunit 1	FALSE	Homo sapiens origin recognition complex, subunit 1 (ORC1), transcript variant 1, mRNA [NM_004153]	4998	GO:0005515|GO:0017111|GO:0000808|GO:0005886|GO:0005730|GO:0005634|GO:0003677|GO:0005524|GO:0005829|GO:0006260|GO:0000082|GO:0005737|GO:0000083|GO:0006270|GO:0003682|GO:0005654|GO:0005664|GO:0000278	52840560	chr1	52840501	-	hs|1p32.3	NM_004153	chr1:52840560-52840501	NM_004153	Hs.17908
A_23_P122197	-9.96287	-3.31656	9.96287	down	CCNB1	cyclin B1	FALSE	Homo sapiens cyclin B1 (CCNB1), mRNA [NM_031966]	891	GO:0060045|GO:0005515|GO:0007077|GO:0043148|GO:0046680|GO:0005634|GO:0001556|GO:0000079|GO:0007283|GO:0042246|GO:0031145|GO:0005113|GO:0005829|GO:0071398|GO:0000082|GO:0005737|GO:0016301|GO:0000086|GO:0051726|GO:0071174|GO:0060623|GO:0071283|GO:0005813|GO:0051987|GO:0019901|GO:0042493|GO:0051437|GO:0071456|GO:0048565|GO:0001701|GO:0051439|GO:0009612|GO:0071407|GO:0045931|GO:0033129|GO:0000922|GO:…	68473123	chr5	68471363	+	hs|5q13.2	NM_031966	chr5:68471363-68473123	NM_031966	Hs.23960
A_23_P39955	-9.95185	-3.31497	9.95185	down	ACTG2	actin, gamma 2, smooth muscle, enteric	FALSE	Homo sapiens actin, gamma 2, smooth muscle, enteric (ACTG2), transcript variant 1, mRNA [NM_001615]	72	GO:0006936|GO:0072562|GO:0005856|GO:0005615|GO:0005524|GO:0071944|GO:0005829	74146759	chr2	74146700	+	hs|2p13.1	NM_001615	chr2:74146700-74146759	NM_001615	Hs.516105
A_33_P3295550	-9.92285	-3.31075	9.92285	down	TET1	tet methylcytosine dioxygenase 1	FALSE	Homo sapiens tet methylcytosine dioxygenase 1 (TET1), mRNA [NM_030625]	80312	GO:0005506|GO:0001826|GO:0005634|GO:0090310|GO:0006351|GO:0006493|GO:0019827|GO:0045944|GO:0043566|GO:0044030|GO:0080111|GO:0008270|GO:0070579|GO:0016568|GO:0055114	70332131	chr10	70332072	+	hs|10q21.3	NM_030625	chr10:70332072-70332131	NM_030625	Hs.567594
A_23_P115872	-9.90218	-3.30775	9.90218	down	CEP55	centrosomal protein 55kDa	FALSE	Homo sapiens centrosomal protein 55kDa (CEP55), transcript variant 1, mRNA [NM_018131]	55165	GO:0005515|GO:0007067|GO:0005813|GO:0005814|GO:0000281|GO:0030496|GO:0032154|GO:0045184|GO:0045171	95288813	chr10	95288754	+	hs|10q23.33	NM_018131	chr10:95288754-95288813	NM_018131	Hs.14559
A_32_P62997	-9.88741	-3.30559	9.88741	down	PBK	PDZ binding kinase	FALSE	Homo sapiens PDZ binding kinase (PBK), transcript variant 1, mRNA [NM_018492]	55872	GO:0005515|GO:0007067|GO:0004674|GO:0006468|GO:0005575|GO:0005524	27667843	chr8	27667784	-	hs|8p21.1	NM_018492	chr8:27667843-27667784	NM_018492	Hs.104741
A_23_P429491	-9.83323	-3.29766	9.83323	down	DDIAS	DNA damage-induced apoptosis suppressor	FALSE	Homo sapiens DNA damage-induced apoptosis suppressor (DDIAS), mRNA [NM_145018]	220042	GO:0071850|GO:0030097|GO:0034644|GO:0005737|GO:0071345|GO:2000270|GO:0007286|GO:0071447|GO:0006915|GO:0005634|GO:0071480|GO:0006974	82645410	chr11	82645351	+	hs|11q14.1	NM_145018	chr11:82645351-82645410	NM_145018	Hs.165607
A_23_P133123	-9.83009	-3.2972	9.83009	down	MND1	meiotic nuclear divisions 1 homolog (S. cerevisiae)	FALSE	Homo sapiens meiotic nuclear divisions 1 homolog (S. cerevisiae) (MND1), transcript variant 1, mRNA [NM_032117]	84057	GO:0007126|GO:0006310|GO:0005634|GO:0003677	154336044	chr4	154335985	+	hs|4q31.3	NM_032117	chr4:154335985-154336044	NM_032117	Hs.294088
A_24_P374634	-9.80054	-3.29286	9.80054	down	STAU2	staufen double-stranded RNA binding protein 2	FALSE	Homo sapiens staufen double-stranded RNA binding protein 2 (STAU2), transcript variant 1, mRNA [NM_001164380]	27067	GO:0005515|GO:0003725|GO:0005783|GO:0005874|GO:0006810|GO:0005730	74332923	chr8	74332864	-	hs|8q21.11	NM_001164380	chr8:74332923-74332864	NM_001164380	Hs.561815
A_23_P118834	-9.79242	-3.29167	9.79242	down	TOP2A	topoisomerase (DNA) II alpha 170kDa	FALSE	Homo sapiens topoisomerase (DNA) II alpha 170kDa (TOP2A), mRNA [NM_001067]	7153	GO:0005515|GO:0043130|GO:0000793|GO:0042826|GO:0006200|GO:0000819|GO:0005634|GO:0042803|GO:0007059|GO:0040016|GO:0045944|GO:0019035|GO:0008144|GO:0005080|GO:0045070|GO:0008094|GO:0043065|GO:0009330|GO:0003918|GO:0000287|GO:0046982|GO:0008301|GO:0005814|GO:0048015|GO:0005730|GO:0000228|GO:0008022|GO:0006312|GO:0005524|GO:0003677|GO:0006974|GO:0045870|GO:0006260|GO:0043234|GO:0006281|GO:0003682|GO:…	38545768	chr17	38545709	-	hs|17q21.2	NM_001067	chr17:38545768-38545709	NM_001067	Hs.156346
A_23_P25069	-9.78928	-3.2912	9.78928	down			FALSE	PREDICTED: Homo sapiens ovostatin homolog 2-like (LOC728715), mRNA [XM_006726541]			31267800	chr12	31267369	-	hs|12p11.21	XM_006726541	chr12:31267800-31267369	XM_006726541	Hs.524331
A_33_P3216008	-9.78544	-3.29064	9.78544	down	SKA3	spindle and kinetochore associated complex subunit 3	FALSE	Homo sapiens spindle and kinetochore associated complex subunit 3 (SKA3), transcript variant 1, mRNA [NM_145061]	221150	GO:0005515|GO:0007067|GO:0005737|GO:0000940|GO:0007059|GO:0031110|GO:0005876	21727794	chr13	21727735	-	hs|13q12.11	NM_145061	chr13:21727794-21727735	NM_145061	Hs.88523
A_33_P3400843	-9.78183	-3.2901	9.78183	down	C1QL4	complement component 1, q subcomponent-like 4	FALSE	Homo sapiens complement component 1, q subcomponent-like 4 (C1QL4), mRNA [NM_001008223]	338761	GO:0005581|GO:0005576	49726319	chr12	49726260	-	hs|12q13.12	NM_001008223	chr12:49726319-49726260	NM_001008223	Hs.380386
A_23_P93032	-9.72214	-3.28127	9.72214	down	ZBED3	zinc finger, BED-type containing 3	FALSE	Homo sapiens zinc finger, BED-type containing 3 (ZBED3), mRNA [NM_032367]	84327	GO:0016020|GO:0045944|GO:0090263|GO:0050821|GO:0001933|GO:0016055|GO:0003677|GO:0046872|GO:0005829	76372621	chr5	76372562	-	hs|5q13.3	NM_032367	chr5:76372621-76372562	NM_032367	Hs.584988
A_23_P138507	-9.65434	-3.27118	9.65434	down	CDK1	cyclin-dependent kinase 1	FALSE	Homo sapiens cyclin-dependent kinase 1 (CDK1), transcript variant 1, mRNA [NM_001786]	983	GO:0005515|GO:0007077|GO:0014070|GO:0033160|GO:0030261|GO:0034501|GO:0014075|GO:0002756|GO:0007173|GO:0018105|GO:0000165|GO:0007411|GO:0002755|GO:0005813|GO:0038124|GO:0038123|GO:0034134|GO:0030332|GO:0007569|GO:0045740|GO:0030496|GO:0009636|GO:0002224|GO:0035173|GO:0006281|GO:0008543|GO:0045087|GO:0030544|GO:0035666|GO:0034166|GO:0005654|GO:0000278|GO:0038095|GO:0034162|GO:0004693|GO:0007095|GO:…	62553650	chr10	62552004	+	hs|10q21.2	NM_001786	chr10:62552004-62553650	NM_001786	Hs.732435
A_23_P96325	-9.61576	-3.2654	9.61576	down	ERCC6L	excision repair cross-complementation group 6-like	FALSE	Homo sapiens excision repair cross-complementation group 6-like (ERCC6L), mRNA [NM_017669]	54821	GO:0005515|GO:0007067|GO:0008152|GO:0004386|GO:0000777|GO:0000278|GO:0005524|GO:0003677|GO:0005829	71425169	chrX	71425110	-	hs|Xq13.1	NM_017669	chrX:71425169-71425110	NM_017669	Hs.47558
A_24_P63347	-9.59647	-3.2625	9.59647	down	PF4V1	platelet factor 4 variant 1	FALSE	Homo sapiens platelet factor 4 variant 1 (PF4V1), mRNA [NM_002620]	5197	GO:0008009|GO:0006955|GO:0060326|GO:0008201|GO:0005615	74720196	chr4	74720137	+	hs|4q13.3	NM_002620	chr4:74720137-74720196	NM_002620	Hs.72933
A_23_P11224	-9.56535	-3.25782	9.56535	down	MMGT1	membrane magnesium transporter 1	FALSE	Homo sapiens membrane magnesium transporter 1 (MMGT1), mRNA [NM_173470]	93380	GO:0072546|GO:0015693|GO:0005794|GO:0000139|GO:0031901|GO:0015095|GO:0016021|GO:0005769	135044415	chrX	135044356	-	hs|Xq26.3	NM_173470	chrX:135044415-135044356	NM_173470	Hs.110702
A_33_P3321293	-9.52715	-3.25204	9.52715	down	IQGAP3	IQ motif containing GTPase activating protein 3	FALSE	Homo sapiens IQ motif containing GTPase activating protein 3 (IQGAP3), mRNA [NM_178229]	128239	GO:0005516|GO:0008361|GO:0071310|GO:0007265|GO:0016328|GO:0005099|GO:0010628|GO:0000187|GO:0000082|GO:0005737|GO:0032320|GO:0005911|GO:0010629|GO:0017048|GO:0070371|GO:0033601	156495257	chr1	156495198	-	hs|1q22	NM_178229	chr1:156495257-156495198	NM_178229	Hs.591495
A_24_P225970	-9.51606	-3.25036	9.51606	down	SGOL1	shugoshin-like 1 (S. pombe)	FALSE	Homo sapiens shugoshin-like 1 (S. pombe) (SGOL1), transcript variant A1, mRNA [NM_001012409]	151648	GO:0005515|GO:0000780|GO:0010457|GO:0005813|GO:0030892|GO:0005730|GO:0005634|GO:0005829|GO:0007067|GO:0000922|GO:0005737|GO:0007059|GO:0045132|GO:0000777|GO:0000776|GO:0000779|GO:0019900|GO:0008608|GO:0000278|GO:0000775	20212674	chr3	20212615	-	hs|3p24.3	NM_001012409	chr3:20212674-20212615	NM_001012409	Hs.105153
A_23_P35871	-9.5092	-3.24932	9.5092	down	E2F8	E2F transcription factor 8	FALSE	Homo sapiens E2F transcription factor 8 (E2F8), transcript variant 1, mRNA [NM_024680]	79733	GO:0005515|GO:0005667|GO:0032466|GO:0003700|GO:0008283|GO:0003714|GO:0060707|GO:0032877|GO:0001047|GO:0002040|GO:0005634|GO:0000122|GO:0001890|GO:0000978|GO:0042803|GO:0006351|GO:0001078|GO:0045944|GO:0033301|GO:0060718|GO:0070365	19245734	chr11	19245675	-	hs|11p15.1	NM_024680	chr11:19245734-19245675	NM_024680	Hs.523526
A_33_P3288159	-9.41487	-3.23494	9.41487	down	ASPM	asp (abnormal spindle) homolog, microcephaly associated (Drosophila)	FALSE	Homo sapiens asp (abnormal spindle) homolog, microcephaly associated (Drosophila) (ASPM), transcript variant 1, mRNA [NM_018136]	259266	GO:0005516|GO:0048477|GO:0090263|GO:0002052|GO:0030496|GO:0005634|GO:0007283|GO:0021873|GO:0045769|GO:0000922|GO:0005737|GO:0007067|GO:0051661|GO:0048589|GO:0045665|GO:0001764	197057458	chr1	197057399	-	hs|1q31.3	NM_018136	chr1:197057458-197057399	NM_018136	Hs.121028
A_23_P34788	-9.40672	-3.23369	9.40672	down	KIF2C	kinesin family member 2C	FALSE	Homo sapiens kinesin family member 2C (KIF2C), mRNA [NM_006845]	11004	GO:0005515|GO:0005881|GO:0008283|GO:0005634|GO:0035371|GO:0005829|GO:0019886|GO:0007059|GO:0051010|GO:0015630|GO:0007019|GO:0007018|GO:0005871|GO:0030951|GO:0051983|GO:0019237|GO:0003777|GO:0005524|GO:0007067|GO:0007596|GO:0008152|GO:0000777|GO:0000776|GO:0000278|GO:0000775	45233125	chr1	45233066	+	hs|1p34.1	NM_006845	chr1:45233066-45233125	NM_006845	Hs.720061
A_24_P860797	-9.40092	-3.2328	9.40092	down	PAIP2B	poly(A) binding protein interacting protein 2B	FALSE	Homo sapiens poly(A) binding protein interacting protein 2B (PAIP2B), mRNA [NM_020459]	400961	GO:0005515|GO:0005737|GO:0045947|GO:0000900	71417024	chr2	71415656	-	hs|2p13.3	NM_020459	chr2:71417024-71415656	NM_020459	Hs.416735
A_24_P218979	-9.35761	-3.22614	9.35761	down	CDCA3	cell division cycle associated 3	FALSE	Homo sapiens cell division cycle associated 3 (CDCA3), mRNA [NM_031299]	83461	GO:0008150|GO:0003674|GO:0007067|GO:0016567|GO:0005575|GO:0005829	6958498	chr12	6958315	-	hs|12p13.31	NM_031299	chr12:6958498-6958315	NM_031299	Hs.524216
A_33_P3298861	-9.35718	-3.22607	9.35718	down	SLC12A8	solute carrier family 12, member 8	FALSE	Homo sapiens solute carrier family 12, member 8 (SLC12A8), transcript variant 1, mRNA [NM_024628]	84561	GO:0016021|GO:0055085|GO:0006813|GO:0015293	124802842	chr3	124802783	-	hs|3q21.2	NM_024628	chr3:124802842-124802783	NM_024628	Hs.658514
A_23_P26439	-9.33036	-3.22193	9.33036	down	DBNDD1	dysbindin (dystrobrevin binding protein 1) domain containing 1	FALSE	Homo sapiens dysbindin (dystrobrevin binding protein 1) domain containing 1 (DBNDD1), transcript variant 1, mRNA [NM_001042610]	79007	GO:0005737	90072057	chr16	90071998	-	hs|16q24.3	NM_001042610	chr16:90072057-90071998	NM_001042610	Hs.301394
A_23_P133956	-9.3231	-3.22081	9.3231	down	KIFC1	kinesin family member C1	FALSE	Homo sapiens kinesin family member C1 (KIFC1), mRNA [NM_002263]	3833	GO:0008017|GO:0005871|GO:0005815|GO:0005874|GO:0005819|GO:0005634|GO:0003777|GO:0005524|GO:0000070|GO:0007596|GO:0008152|GO:0005769|GO:0007018	33374621	chr6	33374428	+	hs|6p21.32	NM_002263	chr6:33374428-33374621	NM_002263	Hs.436912
A_23_P75071	-9.32058	-3.22042	9.32058	down	KIF20B	kinesin family member 20B	FALSE	Homo sapiens kinesin family member 20B (KIF20B), transcript variant 2, mRNA [NM_016195]	9585	GO:0008017|GO:0007088|GO:0005813|GO:0006200|GO:0050699|GO:0005874|GO:0005730|GO:0005819|GO:0005634|GO:0003777|GO:0005524|GO:0007067|GO:0005737|GO:0000087|GO:0005654|GO:0007050|GO:0016887|GO:0007018	91534114	chr10	91534055	+	hs|10q23.31	NM_016195	chr10:91534055-91534114	NM_016195	Hs.240
A_23_P375	-9.28682	-3.21519	9.28682	down	CDCA8	cell division cycle associated 8	FALSE	Homo sapiens cell division cycle associated 8 (CDCA8), transcript variant 2, mRNA [NM_018101]	55143	GO:0005515|GO:0051276|GO:0010369|GO:0005730|GO:0005819|GO:0030496|GO:0005634|GO:0045171|GO:0005829|GO:0032133|GO:0043234|GO:0007067|GO:0000089|GO:0000278|GO:0000775	38175208	chr1	38175149	+	hs|1p34.3	NM_018101	chr1:38175149-38175208	NM_018101	Hs.524571
A_23_P25019	-9.22126	-3.20496	9.22126	down	PRIM1	primase, DNA, polypeptide 1 (49kDa)	FALSE	Homo sapiens primase, DNA, polypeptide 1 (49kDa) (PRIM1), mRNA [NM_000946]	5557	GO:0006271|GO:0000082|GO:0000723|GO:0006270|GO:0003896|GO:0000722|GO:0006269|GO:0005654|GO:0000278|GO:0046872|GO:0032201	57133111	chr12	57132284	-	hs|12q13.3	NM_000946	chr12:57133111-57132284	NM_000946	Hs.534339
A_23_P70480	-9.20559	-3.20251	9.20559	down	HIST1H4L	histone cluster 1, H4l	FALSE	Homo sapiens histone cluster 1, H4l (HIST1H4L), mRNA [NM_003546]	8368		27841008	chr6	27840949	-	hs|6p22.1	NM_003546	chr6:27841008-27840949	NM_003546	Hs.533295
A_23_P68610	-9.19652	-3.20109	9.19652	down	TPX2	TPX2, microtubule-associated	FALSE	Homo sapiens TPX2, microtubule-associated (TPX2), mRNA [NM_012112]	22974	GO:0005515|GO:0019901|GO:0060236|GO:0008283|GO:0005874|GO:0005730|GO:0005819|GO:0006915|GO:0005634|GO:0005525|GO:0005524|GO:0032147|GO:0000922|GO:0005737|GO:0007067|GO:0015630	30389032	chr20	30388973	+	hs|20q11.21	NM_012112	chr20:30388973-30389032	NM_012112	Hs.244580
A_23_P10385	-9.14135	-3.19241	9.14135	down	DTL	denticleless E3 ubiquitin protein ligase homolog (Drosophila)	FALSE	Homo sapiens denticleless E3 ubiquitin protein ligase homolog (Drosophila) (DTL), transcript variant 1, mRNA [NM_016448]	51514	GO:0000209|GO:0005515|GO:0006511|GO:0031965|GO:0004842|GO:0005813|GO:0006513|GO:0005694|GO:0031572|GO:0005730|GO:0005634|GO:0019985|GO:0006974|GO:0043231|GO:0006260|GO:0005737|GO:0051726|GO:0031465|GO:0031464|GO:0009411	212277911	chr1	212277852	+	hs|1q32.3	NM_016448	chr1:212277852-212277911	NM_016448	Hs.656473
A_23_P361419	-9.12032	-3.18909	9.12032	down	DEPDC1B	DEP domain containing 1B	FALSE	Homo sapiens DEP domain containing 1B (DEPDC1B), transcript variant 1, mRNA [NM_018369]	55789	GO:0043547|GO:0051056|GO:0007264|GO:0005829|GO:0005096	59893300	chr5	59893241	-	hs|5q12.1	NM_018369	chr5:59893300-59893241	NM_018369	Hs.482233
A_24_P349965	-9.10041	-3.18593	9.10041	down	TCF19	transcription factor 19	FALSE	Homo sapiens transcription factor 19 (TCF19), transcript variant 1, mRNA [NM_007109]	6941	GO:0003700|GO:0006357|GO:0008283|GO:0008270|GO:0005634|GO:0006351	31131858	chr6	31131799	+	hs|6p21.33	NM_007109	chr6:31131799-31131858	NM_007109	Hs.584807
A_24_P160969	-9.09353	-3.18484	9.09353	down	TP53I11	tumor protein p53 inducible protein 11	FALSE	Homo sapiens tumor protein p53 inducible protein 11 (TP53I11), transcript variant 1, mRNA [NM_001258320]	9537	GO:0008285|GO:0006950|GO:0016021	44959766	chr11	44959114	-	hs|11p11.2	NM_001258320	chr11:44959766-44959114	NM_001258320	Hs.554791
A_23_P54144	-9.09297	-3.18475	9.09297	down	BMP4	bone morphogenetic protein 4	FALSE	Homo sapiens bone morphogenetic protein 4 (BMP4), transcript variant 1, mRNA [NM_001202]	652	GO:0033088|GO:0005515|GO:0001657|GO:0034504|GO:0001658|GO:0033085|GO:0003139|GO:0009791|GO:0005615|GO:0007281|GO:0007224|GO:0035990|GO:0002062|GO:0030198|GO:0035993|GO:0010942|GO:0003279|GO:0002320|GO:0030501|GO:0010453|GO:0001843|GO:0003323|GO:0030509|GO:0000122|GO:0021978|GO:0042056|GO:0005125|GO:0001649|GO:0003130|GO:0007182|GO:0010595|GO:0001958|GO:0032967|GO:0008083|GO:0008285|GO:0021983|GO:…	54417377	chr14	54417318	-	hs|14q22.2	NM_001202	chr14:54417377-54417318	NM_001202	Hs.68879
A_24_P254705	-9.08846	-3.18404	9.08846	down	ZNF695	zinc finger protein 695	FALSE	Homo sapiens zinc finger protein 695 (ZNF695), transcript variant 1, mRNA [NM_020394]	57116	GO:0006355|GO:0005634|GO:0003676|GO:0046872	247163255	chr1	247162725	-	hs|1q44	NM_020394	chr1:247163255-247162725	NM_020394	Hs.669893
A_23_P165414	-9.05769	-3.17914	9.05769	down	KLHL23	kelch-like family member 23	FALSE	Homo sapiens kelch-like family member 23 (KLHL23), mRNA [NM_144711]	151230		170606043	chr2	170605984	+	hs|2q31.1	NM_144711	chr2:170605984-170606043	NM_144711	Hs.655150
A_23_P50108	-9.05482	-3.17869	9.05482	down	NDC80	NDC80 kinetochore complex component	FALSE	Homo sapiens NDC80 kinetochore complex component (NDC80), mRNA [NM_006101]	10403	GO:0005515|GO:0048015|GO:0000132|GO:0005634|GO:0005829|GO:0007067|GO:0000070|GO:0007049|GO:0007059|GO:0000942|GO:0000777|GO:0000776|GO:0007051|GO:0008608|GO:0000278|GO:0007052|GO:0031262|GO:0000775	2610857	chr18	2610798	+	hs|18p11.32	NM_006101	chr18:2610798-2610857	NM_006101	Hs.414407
A_23_P200310	-9.01499	-3.17233	9.01499	down	DEPDC1	DEP domain containing 1	FALSE	Homo sapiens DEP domain containing 1 (DEPDC1), transcript variant 2, mRNA [NM_017779]	55635	GO:0043547|GO:0035556|GO:0005515|GO:0017053|GO:0005634|GO:0045892|GO:0006351|GO:0005096	68939848	chr1	68939814	-	hs|1p31.2	NM_017779	chr1:68939848-68939814	NM_017779	Hs.445098
A_24_P227091	-8.98269	-3.16715	8.98269	down	KIF11	kinesin family member 11	FALSE	Homo sapiens kinesin family member 11 (KIF11), mRNA [NM_004523]	3832	GO:0008017|GO:0005871|GO:0019901|GO:0007100|GO:0005874|GO:0005819|GO:0003777|GO:0032403|GO:0005524|GO:0005829|GO:0019886|GO:0000922|GO:0005737|GO:0007067|GO:0007596|GO:0008152|GO:0005876|GO:0090307|GO:0007051|GO:0007052|GO:0007018	94414686	chr10	94414627	+	hs|10q23.33	NM_004523	chr10:94414627-94414686	NM_004523	Hs.8878
A_32_P104432	-8.97908	-3.16657	8.97908	down	LINC00087	long intergenic non-protein coding RNA 87	FALSE	Homo sapiens long intergenic non-protein coding RNA 87 (LINC00087), long non-coding RNA [NR_024493]	644596		134229116	chrX	134229057	-	hs|Xq26.3	NR_024493	chrX:134229116-134229057	NR_024493	Hs.656427
A_33_P3881812	-8.95155	-3.16214	8.95155	down	IRGM	immunity-related GTPase family, M	FALSE	immunity-related GTPase family, M [Source:HGNC Symbol;Acc:29597] [ENST00000520549]	345611	GO:0016817|GO:0006954|GO:0000139|GO:0045087|GO:0000421|GO:0030670|GO:0006914|GO:0001891|GO:0042995|GO:0005525	150280258	chr5	150280199	+	hs|5q33.1	BC038539	chr5:150280199-150280258		Hs.519680
A_23_P155989	-8.92919	-3.15853	8.92919	down	CENPK	centromere protein K	FALSE	Homo sapiens centromere protein K (CENPK), transcript variant 1, mRNA [NM_022145]	64105	GO:0034080|GO:0045944|GO:0006334|GO:0000777|GO:0005654|GO:0000278|GO:0005829	64813872	chr5	64813813	-	hs|5q12.3	NM_022145	chr5:64813872-64813813	NM_022145	Hs.529778
A_23_P165598	-8.92037	-3.1571	8.92037	down	DAPL1	death associated protein-like 1	FALSE	Homo sapiens death associated protein-like 1 (DAPL1), mRNA [NM_001017920]	92196	GO:0006915|GO:0030154	159672460	chr2	159672401	+	hs|2q24.1	NM_001017920	chr2:159672401-159672460	NM_001017920	Hs.59761
A_33_P3329577	-8.80711	-3.13867	8.80711	down			FALSE	FBX24_HUMAN (O75426) F-box only protein 24, partial (39%) [THC2625037]			100187078	chr7	100187019	-	hs|7q22.1		chr7:100187078-100187019
A_23_P66732	-8.78357	-3.13481	8.78357	down	GSG2	germ cell associated 2 (haspin)	FALSE	Homo sapiens germ cell associated 2 (haspin) (GSG2), mRNA [NM_031965]	83903	GO:0090231|GO:0005515|GO:0005813|GO:0005694|GO:0005819|GO:2000134|GO:0005634|GO:0071459|GO:0003677|GO:0005524|GO:0072354|GO:0035556|GO:0005737|GO:0004672|GO:2000751|GO:0006468|GO:0007064	3629477	chr17	3629418	+	hs|17p13.2	NM_031965	chr17:3629418-3629477	NM_031965	Hs.534059
A_32_P142440	-8.778	-3.13389	8.778	down	PCSK9	proprotein convertase subtilisin/kexin type 9	FALSE	Homo sapiens proprotein convertase subtilisin/kexin type 9 (PCSK9), transcript variant 1, mRNA [NM_174936]	255738	GO:0005515|GO:0048471|GO:0016540|GO:0010469|GO:0004252|GO:0005783|GO:0070326|GO:0043621|GO:0005764|GO:0005615|GO:0043523|GO:0005737|GO:0043525|GO:0030182|GO:0034190|GO:0006508|GO:0001920|GO:0010989|GO:0022008|GO:0008203|GO:0009267|GO:0042632|GO:0005791|GO:0032869|GO:0005794|GO:0009986|GO:0005770|GO:0001822|GO:0030169|GO:0006915|GO:0031232|GO:0001889|GO:0032803|GO:0032802|GO:0019871|GO:0042157|GO:…	55530512	chr1	55530453	+	hs|1p32.3	NM_174936	chr1:55530453-55530512	NM_174936	Hs.18844
A_24_P315346	-8.77386	-3.13321	8.77386	down	POM121L8P	POM121 transmembrane nucleoporin-like 8 pseudogene	FALSE	Homo sapiens POM121 transmembrane nucleoporin-like 8 pseudogene (POM121L8P), non-coding RNA [NR_024583]	29797		21637901	chr22	21637842	+	hs|22q11.21	NR_024583	chr22:21637842-21637901	NR_024583	Hs.396963
A_23_P352266	-8.77077	-3.1327	8.77077	down	BCL2	B-cell CLL/lymphoma 2	FALSE	Homo sapiens B-cell CLL/lymphoma 2 (BCL2), transcript variant alpha, mRNA [NM_000633]	596	GO:0016248|GO:0005515|GO:0001656|GO:0008219|GO:0030308|GO:0001658|GO:0030307|GO:0010523|GO:0007409|GO:0002020|GO:0009791|GO:0006808|GO:0031069|GO:0016337|GO:0018105|GO:0018107|GO:0010039|GO:0014031|GO:0001662|GO:0002326|GO:0033033|GO:0010332|GO:0031625|GO:0000209|GO:0002320|GO:0033077|GO:0031965|GO:0030336|GO:0007565|GO:0010559|GO:0007569|GO:0032469|GO:0009636|GO:0001503|GO:0002931|GO:0005789|GO:…	60790782	chr18	60790723	-	hs|18q21.33	NM_000633	chr18:60790782-60790723	NM_000633	Hs.150749
A_33_P3352019	-8.77029	-3.13262	8.77029	down	SCARA3	scavenger receptor class A, member 3	FALSE	Homo sapiens scavenger receptor class A, member 3 (SCARA3), transcript variant 2, mRNA [NM_182826]	51435	GO:0009650|GO:0005581|GO:0000139|GO:0005789|GO:0016021|GO:0006979|GO:0006898|GO:0005044	27517055	chr8	27516996	+	hs|8p21.1	NM_182826	chr8:27516996-27517055	NM_182826	Hs.128856
A_33_P3252781	-8.72545	-3.12523	8.72545	down	PLAC9	placenta-specific 9	FALSE	Homo sapiens placenta-specific 9 (PLAC9), mRNA [NM_001012973]	219348	GO:0005576	81901934	chr10	81901875	+	hs|10q22.3	NM_001012973	chr10:81901875-81901934	NM_001012973	Hs.204947
A_23_P31073	-8.72266	-3.12477	8.72266	down	MYB	v-myb avian myeloblastosis viral oncogene homolog	FALSE	Homo sapiens v-myb avian myeloblastosis viral oncogene homolog (MYB), transcript variant 2, mRNA [NM_005375]	4602	GO:0005515|GO:0006355|GO:0003700|GO:0048538|GO:0048566|GO:0000122|GO:0000978|GO:0001701|GO:0006351|GO:0016363|GO:0048872|GO:0051574|GO:0000082|GO:0051571|GO:0007596|GO:0045944|GO:0003682|GO:0030183|GO:0045624|GO:0006338|GO:0006816|GO:0045893|GO:0045892	135540282	chr6	135540223	+	hs|6q23.3	NM_005375	chr6:135540223-135540282	NM_005375	Hs.606320
A_23_P163481	-8.72249	-3.12474	8.72249	down	BUB1B	BUB1 mitotic checkpoint serine/threonine kinase B	FALSE	Homo sapiens BUB1 mitotic checkpoint serine/threonine kinase B (BUB1B), mRNA [NM_001211]	701	GO:0005515|GO:0007094|GO:0048471|GO:0007093|GO:0008283|GO:0034501|GO:0051233|GO:0031145|GO:0005829|GO:0005737|GO:0005680|GO:0007051|GO:0007091|GO:0005815|GO:0048015|GO:0006915|GO:0051436|GO:0071459|GO:0005524|GO:0051439|GO:0000940|GO:0007049|GO:0007067|GO:0004672|GO:0004674|GO:0000777|GO:0000776|GO:0006468|GO:0000778|GO:0000278	40512887	chr15	40512828	+	hs|15q15.1	NM_001211	chr15:40512828-40512887	NM_001211	Hs.513645
A_33_P3214466	-8.6918	-3.11965	8.6918	down	MESP1	mesoderm posterior 1 homolog (mouse)	FALSE	Homo sapiens mesoderm posterior 1 homolog (mouse) (MESP1), mRNA [NM_018670]	55897	GO:0090082|GO:0007369|GO:0003700|GO:0003259|GO:0044212|GO:0003236|GO:0003139|GO:0042662|GO:0005634|GO:0060913|GO:0042664|GO:0003143|GO:0001947|GO:0007219|GO:0008078|GO:0060975|GO:0045944|GO:0046983|GO:0051155|GO:0035481|GO:0045446|GO:0055007|GO:0003241|GO:0022008|GO:0045747|GO:0023019|GO:0060921|GO:0006351|GO:0035326|GO:0070368|GO:0048368|GO:0003210|GO:0060947|GO:0003211|GO:0045893|GO:0045892	90293166	chr15	90293107	-	hs|15q26.1	NM_018670	chr15:90293166-90293107	NM_018670	Hs.447531
A_23_P124417	-8.68872	-3.11914	8.68872	down	BUB1	BUB1 mitotic checkpoint serine/threonine kinase	FALSE	Homo sapiens BUB1 mitotic checkpoint serine/threonine kinase (BUB1), transcript variant 1, mRNA [NM_004336]	699	GO:0005515|GO:0007094|GO:0000780|GO:0007093|GO:0008283|GO:0051983|GO:0005730|GO:0006915|GO:2001244|GO:0005634|GO:0005524|GO:0005829|GO:0007067|GO:0005737|GO:0007059|GO:0004672|GO:0004674|GO:0071173|GO:0000777|GO:0016032|GO:0000776|GO:0006468|GO:0000278|GO:0007063	111397340	chr2	111395699	-	hs|2q13	NM_004336	chr2:111397340-111395699	NM_004336	Hs.469649
A_19_P00317172	-8.68067	-3.11781	8.68067	down			FALSE				79584480	chr4	79584421	+	hs|4q21.21		chr4:079584421-079584480
A_33_P3268181	-8.6703	-3.11608	8.6703	down	LIMS2	LIM and senescent cell antigen-like domains 2	FALSE	Homo sapiens LIM and senescent cell antigen-like domains 2 (LIMS2), transcript variant 5, mRNA [NM_001161404]	55679	GO:2001046|GO:0016337|GO:0005886|GO:0034329|GO:0008270|GO:0005634|GO:0005925|GO:0045216|GO:0005829	128396967	chr2	128396908	-	hs|2q14.3	NM_001161404	chr2:128396967-128396908	NM_001161404	Hs.469881
A_23_P206059	-8.67015	-3.11606	8.67015	down	PRC1	protein regulator of cytokinesis 1	FALSE	Homo sapiens protein regulator of cytokinesis 1 (PRC1), transcript variant 1, mRNA [NM_003981]	9055	GO:0005515|GO:0008017|GO:0005886|GO:0019901|GO:0000022|GO:0005730|GO:0005819|GO:0005634|GO:0042802|GO:0000910|GO:0000922|GO:0005737|GO:0015630|GO:0005876	91509485	chr15	91509426	-	hs|15q26.1	NM_003981	chr15:91509485-91509426	NM_003981	Hs.366401
A_33_P3340025	-8.66705	-3.11554	8.66705	down	GINS1	GINS complex subunit 1 (Psf1 homolog)	FALSE	Homo sapiens GINS complex subunit 1 (Psf1 homolog) (GINS1), mRNA [NM_021067]	9837	GO:0006271|GO:0005737|GO:0001833|GO:0005654|GO:0005634|GO:0000278	25429170	chr20	25429111	+	hs|20p11.21	NM_021067	chr20:25429111-25429170	NM_021067	Hs.658464
A_23_P70007	-8.65254	-3.11312	8.65254	down	HMMR	hyaluronan-mediated motility receptor (RHAMM)	FALSE	Homo sapiens hyaluronan-mediated motility receptor (RHAMM) (HMMR), transcript variant 2, mRNA [NM_012484]	3161	GO:0005737|GO:0009986|GO:0005886|GO:0005540|GO:0005975|GO:0030212|GO:0044281|GO:0030214|GO:0030203	162918896	chr5	162918837	+	hs|5q34	NM_012484	chr5:162918837-162918896	NM_012484	Hs.740467
A_24_P66027	-8.63657	-3.11046	8.63657	down	APOBEC3B	apolipoprotein B mRNA editing enzyme, catalytic polypeptide-like 3B	FALSE	Homo sapiens apolipoprotein B mRNA editing enzyme, catalytic polypeptide-like 3B (APOBEC3B), transcript variant 1, mRNA [NM_004900]	9582	GO:0051607|GO:0047844|GO:0045087|GO:0008152|GO:0008270|GO:0005634|GO:0010529	39387597	chr22	39387538	+	hs|22q13.1	NM_004900	chr22:39387538-39387597	NM_004900	Hs.226307
A_23_P214487	-8.63232	-3.10975	8.63232	down	HIST1H4C	histone cluster 1, H4c	FALSE	Homo sapiens histone cluster 1, H4c (HIST1H4C), mRNA [NM_003542]	8364		26104527	chr6	26104468	+	hs|6p22.2	NM_003542	chr6:26104468-26104527	NM_003542	Hs.46423
A_23_P158851	-8.56902	-3.09913	8.56902	down	PCDH10	protocadherin 10	FALSE	Homo sapiens protocadherin 10 (PCDH10), transcript variant 1, mRNA [NM_032961]	57575	GO:0005886|GO:0005509|GO:0016021|GO:0007156	134112449	chr4	134112390	+	hs|4q28.3	NM_032961	chr4:134112390-134112449	NM_032961	Hs.192859
A_23_P77993	-8.55935	-3.0975	8.55935	down	C1QL1	complement component 1, q subcomponent-like 1	FALSE	Homo sapiens complement component 1, q subcomponent-like 1 (C1QL1), mRNA [NM_006688]	10882	GO:0003674|GO:0005737|GO:0005581|GO:0007626|GO:0005576|GO:0005575	43037633	chr17	43037574	-	hs|17q21.31	NM_006688	chr17:43037633-43037574	NM_006688	Hs.134012
A_23_P107421	-8.55848	-3.09736	8.55848	down	TK1	thymidine kinase 1, soluble	FALSE	Homo sapiens thymidine kinase 1, soluble (TK1), mRNA [NM_003258]	7083	GO:0046104|GO:0043097|GO:0044281|GO:0019206|GO:0009165|GO:0005829|GO:0042802|GO:0051289|GO:0014856|GO:0031667|GO:0009157|GO:0009636|GO:0048565|GO:0055086|GO:0060138|GO:0005524|GO:0051414|GO:0006260|GO:0001889|GO:0016310|GO:0006139|GO:0008270|GO:0046688|GO:0006206|GO:0004797	76170252	chr17	76170193	-	hs|17q25.3	NM_003258	chr17:76170252-76170193	NM_003258	Hs.515122
A_23_P70785	-8.54772	-3.09554	8.54772	down	AIM1	absent in melanoma 1	FALSE	Homo sapiens absent in melanoma 1 (AIM1), mRNA [NM_001624]	202	GO:0008150|GO:0003674|GO:0005575	107017822	chr6	107017763	+	hs|6q21	NM_001624	chr6:107017763-107017822	NM_001624	Hs.744905
A_23_P104651	-8.51366	-3.08978	8.51366	down	CDCA5	cell division cycle associated 5	FALSE	Homo sapiens cell division cycle associated 5 (CDCA5), mRNA [NM_080668]	113130	GO:0005515|GO:0007076|GO:0000790|GO:0005886|GO:0005694|GO:0005730|GO:0051329|GO:0005634|GO:0071922|GO:0006302|GO:0005829|GO:0008278|GO:0007067|GO:0000082|GO:0005737|GO:0003682|GO:0005654|GO:0007080|GO:0000278|GO:0000775|GO:0007064	64845055	chr11	64844996	-	hs|11q13.1	NM_080668	chr11:64845055-64844996	NM_080668	Hs.434886
A_19_P00810205	-8.48913	-3.08562	8.48913	down			FALSE				7949226	chr7	7949167	-	hs|7p21.3		chr7:007949226-007949167
A_23_P85783	-8.4855	-3.085	8.4855	down	PHGDH	phosphoglycerate dehydrogenase	FALSE	Homo sapiens phosphoglycerate dehydrogenase (PHGDH), mRNA [NM_006623]	26227	GO:0010468|GO:0021510|GO:0019530|GO:0008652|GO:0009055|GO:0044281|GO:0070314|GO:0031175|GO:0005829|GO:0034641|GO:0004617|GO:0051287|GO:0021782|GO:0007420|GO:0021915|GO:0006544|GO:0006564|GO:0006566|GO:0070062|GO:0055114|GO:0006541|GO:0009448	120285588	chr1	120285529	+	hs|1p12	NM_006623	chr1:120285529-120285588	NM_006623	Hs.487296
A_33_P3807062	-8.46748	-3.08193	8.46748	down	HJURP	Holliday junction recognition protein	FALSE	Homo sapiens Holliday junction recognition protein (HJURP), transcript variant 1, mRNA [NM_018410]	55355	GO:0005515|GO:0005730|GO:0006334|GO:0005634|GO:0003677|GO:0042802|GO:0034080|GO:0042393|GO:0005737|GO:0007049|GO:0007059|GO:0051101|GO:0043254|GO:0000777|GO:0005654|GO:0000775	234746088	chr2	234746029	-	hs|2q37.1	NM_018410	chr2:234746088-234746029	NM_018410	Hs.532968
A_23_P92441	-8.43432	-3.07627	8.43432	down	MAD2L1	MAD2 mitotic arrest deficient-like 1 (yeast)	FALSE	Homo sapiens MAD2 mitotic arrest deficient-like 1 (yeast) (MAD2L1), mRNA [NM_002358]	4085	GO:0005515|GO:0072686|GO:0007094|GO:0048471|GO:0043066|GO:0007093|GO:0042177|GO:0060564|GO:0005634|GO:0090267|GO:0051436|GO:0031145|GO:0051439|GO:0042803|GO:0042802|GO:0005829|GO:0000070|GO:0000922|GO:0005643|GO:0000777|GO:0000776|GO:0000278	120981405	chr4	120981346	-	hs|4q27	NM_002358	chr4:120981405-120981346	NM_002358	Hs.591697
A_23_P164047	-8.43298	-3.07604	8.43298	down	MMD	monocyte to macrophage differentiation-associated	FALSE	Homo sapiens monocyte to macrophage differentiation-associated (MMD), mRNA [NM_012329]	23531	GO:0016020|GO:0005887|GO:0031902|GO:0019835|GO:0004872|GO:0005765	53470223	chr17	53470164	-	hs|17q22	NM_012329	chr17:53470223-53470164	NM_012329	Hs.463483
A_33_P3253596	-8.43244	-3.07595	8.43244	down	KIF4A	kinesin family member 4A	FALSE	Homo sapiens kinesin family member 4A (KIF4A), mRNA [NM_012310]	24137	GO:0008017|GO:0005871|GO:0006996|GO:0005694|GO:0005730|GO:0030496|GO:0005634|GO:0003777|GO:0003677|GO:0005524|GO:0016363|GO:0005829|GO:0019886|GO:0005737|GO:0007596|GO:0007411|GO:0008152|GO:0005876|GO:0008089|GO:0007018	69626199	chrX	69626140	+	hs|Xq13.1	NM_012310	chrX:69626140-69626199	NM_012310	Hs.648326
A_23_P66481	-8.43028	-3.07558	8.43028	down	RTN4RL1	reticulon 4 receptor-like 1	FALSE	Homo sapiens reticulon 4 receptor-like 1 (RTN4RL1), mRNA [NM_178568]	146760	GO:0031103|GO:0009986|GO:0045121|GO:0004872|GO:0046658|GO:0009897	1838527	chr17	1838468	-	hs|17p13.3	NM_178568	chr17:1838527-1838468	NM_178568	Hs.22917
A_24_P13041	-8.39491	-3.06952	8.39491	down	RTKN2	rhotekin 2	FALSE	Homo sapiens rhotekin 2 (RTKN2), transcript variant 1, mRNA [NM_145307]	219790	GO:0030097|GO:0007165|GO:0008284|GO:0005886	63953284	chr10	63953225	-	hs|10q21.2	NM_145307	chr10:63953284-63953225	NM_145307	Hs.58559
A_23_P83098	-8.38713	-3.06818	8.38713	down	ALDH1A1	aldehyde dehydrogenase 1 family, member A1	FALSE	Homo sapiens aldehyde dehydrogenase 1 family, member A1 (ALDH1A1), mRNA [NM_000689]	216	GO:0006805|GO:0001758|GO:0006069|GO:0004029|GO:0006081|GO:0044281|GO:0005829|GO:0005099|GO:0005737|GO:0032320|GO:0042572|GO:0005497|GO:0070062	75516195	chr9	75516136	-	hs|9q21.13	NM_000689	chr9:75516195-75516136	NM_000689	Hs.76392
A_24_P358146	-8.37768	-3.06655	8.37768	down			FALSE				281458	chr16	281399	+	hs|16p13.3		chr16:000281399-000281458
A_33_P3867534	-8.37142	-3.06547	8.37142	down	MCM10	minichromosome maintenance complex component 10	FALSE	Homo sapiens minichromosome maintenance complex component 10 (MCM10), transcript variant 1, mRNA [NM_182751]	55388	GO:0006260|GO:0005515|GO:0005737|GO:0000082|GO:0008283|GO:0005730|GO:0005654|GO:0005634|GO:0000278|GO:0003677|GO:0046872|GO:0042802	13252051	chr10	13251992	+	hs|10p13	NM_182751	chr10:13251992-13252051	NM_182751	Hs.198363
A_32_P154473	-8.37112	-3.06542	8.37112	down	KIF5C	kinesin family member 5C	FALSE	Homo sapiens kinesin family member 5C (KIF5C), transcript variant 1, mRNA [NM_004522]	3800	GO:0008017|GO:0005515|GO:0005871|GO:0005737|GO:0006996|GO:0008152|GO:0005874|GO:0051028|GO:0003777|GO:0005524|GO:0007018	149883137	chr2	149883078	+	hs|2q23.1	NM_004522	chr2:149883078-149883137	NM_004522	Hs.660699
A_33_P3326210	-8.36952	-3.06515	8.36952	down	ESCO2	establishment of sister chromatid cohesion N-acetyltransferase 2	FALSE	Homo sapiens establishment of sister chromatid cohesion N-acetyltransferase 2 (ESCO2), mRNA [NM_001017420]	157570	GO:0016746|GO:0005794|GO:0034421|GO:0005654|GO:0005634|GO:0000278|GO:0000785|GO:0046872|GO:0006275	27660889	chr8	27660830	+	hs|8p21.1	NM_001017420	chr8:27660830-27660889	NM_001017420	Hs.99480
A_23_P44674	-8.3671	-3.06473	8.3671	down	CRIP1	cysteine-rich protein 1 (intestinal)	FALSE	Homo sapiens cysteine-rich protein 1 (intestinal) (CRIP1), mRNA [NM_001311]	1396	GO:0010468|GO:0042277|GO:0010033|GO:0008630|GO:0008283|GO:0008301|GO:0060741|GO:0071493|GO:0010043|GO:0007507|GO:0005737|GO:0006955|GO:0003680|GO:0008270|GO:0071236	105954841	chr14	105954700	+	hs|14q32.33	NM_001311	chr14:105954700-105954841	NM_001311	Hs.70327
A_33_P3301524	-8.33889	-3.05986	8.33889	down	XRCC3	X-ray repair complementing defective repair in Chinese hamster cells 3	FALSE	Homo sapiens X-ray repair complementing defective repair in Chinese hamster cells 3 (XRCC3), transcript variant 1, mRNA [NM_001100119]	7517	GO:0000400|GO:0005515|GO:0048471|GO:0010033|GO:0006200|GO:0071140|GO:0005657|GO:0008821|GO:0005634|GO:0006310|GO:0090267|GO:0010824|GO:0005524|GO:0006974|GO:0005739|GO:0005737|GO:0006281|GO:0000724|GO:0033065|GO:0000737|GO:0008094	104164014	chr14	104163955	-	hs|14q32.33	NM_001100119	chr14:104164014-104163955	NM_001100119	Hs.733412
A_33_P3341601	-8.32371	-3.05723	8.32371	down	WDR86	WD repeat domain 86	FALSE	Homo sapiens WD repeat domain 86 (WDR86), transcript variant 1, mRNA [NM_001284260]	349136		151078309	chr7	151078250	-	hs|7q36.1	NM_001284260	chr7:151078309-151078250	NM_001284260	Hs.647083
A_23_P74349	-8.30799	-3.0545	8.30799	down	NUF2	NUF2, NDC80 kinetochore complex component	FALSE	Homo sapiens NUF2, NDC80 kinetochore complex component (NUF2), transcript variant 1, mRNA [NM_145697]	83540	GO:0005515|GO:0003674|GO:0007067|GO:0007059|GO:0000777|GO:0005634|GO:0000278|GO:0031262|GO:0000775|GO:0005829	163325203	chr1	163325144	+	hs|1q23.3	NM_145697	chr1:163325144-163325203	NM_145697	Hs.651950
A_32_P189204	-8.29954	-3.05303	8.29954	down	GAS2L3	growth arrest-specific 2 like 3	FALSE	Homo sapiens growth arrest-specific 2 like 3 (GAS2L3), mRNA [NM_174942]	283431	GO:0008017|GO:0005737|GO:0030036|GO:0015630|GO:0005874|GO:0000226|GO:0007050|GO:0003779|GO:0015629	101018653	chr12	101018594	+	hs|12q23.1	NM_174942	chr12:101018594-101018653	NM_174942	Hs.20575
A_33_P3214446	-8.24824	-3.04409	8.24824	down	RFC3	replication factor C (activator 1) 3, 38kDa	FALSE	Homo sapiens replication factor C (activator 1) 3, 38kDa (RFC3), transcript variant 2, mRNA [NM_181558]	5983	GO:0046683|GO:0005515|GO:0006200|GO:0003689|GO:0003677|GO:0006260|GO:0006271|GO:0006281|GO:0000166|GO:0000723|GO:0006283|GO:0000722|GO:0000731|GO:0006297|GO:0005654|GO:0005663|GO:0006289|GO:0000278|GO:0016887|GO:0032201	34409353	chr13	34409294	+	hs|13q13.2	NM_181558	chr13:34409294-34409353	NM_181558	Hs.115474
A_24_P323598	-8.23561	-3.04188	8.23561	down	ESCO2	establishment of sister chromatid cohesion N-acetyltransferase 2	FALSE	Homo sapiens establishment of sister chromatid cohesion N-acetyltransferase 2 (ESCO2), mRNA [NM_001017420]	157570	GO:0016746|GO:0005794|GO:0034421|GO:0005654|GO:0005634|GO:0000278|GO:0000785|GO:0046872|GO:0006275	27662160	chr8	27662101	+	hs|8p21.1	NM_001017420	chr8:27662101-27662160	NM_001017420	Hs.99480
A_32_P96719	-8.20707	-3.03687	8.20707	down	SHCBP1	SHC SH2-domain binding protein 1	FALSE	Homo sapiens SHC SH2-domain binding protein 1 (SHCBP1), mRNA [NM_024745]	79801	GO:2000177|GO:0008543|GO:0042169	46615134	chr16	46615075	-	hs|16q11.2	NM_024745	chr16:46615134-46615075	NM_024745	Hs.123253
A_32_P84242	-8.17472	-3.03117	8.17472	down	FAM169A	family with sequence similarity 169, member A	FALSE	Homo sapiens family with sequence similarity 169, member A (FAM169A), transcript variant 1, mRNA [NM_015566]	26049	GO:0005637	74073811	chr5	74073752	-	hs|5q13.3	NM_015566	chr5:74073811-74073752	NM_015566	Hs.91662
A_23_P58321	-8.17304	-3.03087	8.17304	down	CCNA2	cyclin A2	FALSE	Homo sapiens cyclin A2 (CCNA2), mRNA [NM_001237]	890	GO:0005515|GO:0007095|GO:0019901|GO:0010389|GO:0031100|GO:0005634|GO:0007265|GO:0048146|GO:0000079|GO:0005737|GO:0007067|GO:0001939|GO:0033762|GO:0000086|GO:0005654|GO:0001940|GO:0045893|GO:0000278|GO:0032355	122740054	chr4	122739995	-	hs|4q27	NM_001237	chr4:122740054-122739995	NM_001237	Hs.58974
A_33_P3412613	-8.11144	-3.01996	8.11144	down	TMPO	thymopoietin	FALSE	Homo sapiens thymopoietin (TMPO), transcript variant 2, mRNA [NM_001032283]	7112	GO:0005515|GO:0031965|GO:0006355|GO:0005637|GO:0005634|GO:0016021|GO:0005635|GO:0003677|GO:0000785|GO:0005521	98942391	chr12	98942332	+	hs|12q23.1	NM_001032283	chr12:98942332-98942391	NM_001032283	Hs.11355
A_23_P420551	-8.1089	-3.01951	8.1089	down	CIT	citron rho-interacting serine/threonine kinase	FALSE	Homo sapiens citron rho-interacting serine/threonine kinase (CIT), transcript variant 2, mRNA [NM_007174]	11113	GO:0017124|GO:0005886|GO:0048699|GO:0007283|GO:0015629|GO:0046872|GO:0035556|GO:0000910|GO:0005083|GO:0000086|GO:0007030|GO:0043025|GO:0007091|GO:0005773|GO:0031985|GO:0030165|GO:0005524|GO:0001726|GO:0016358|GO:0050790|GO:0007067|GO:0000070|GO:0004674|GO:0008064|GO:0050774|GO:0006468|GO:0017048	120123690	chr12	120123631	-	hs|12q24.23	NM_007174	chr12:120123690-120123631	NM_007174	Hs.119594
A_24_P253780	-8.06843	-3.01229	8.06843	down	DBF4B	DBF4 zinc finger B	FALSE	Homo sapiens DBF4 zinc finger B (DBF4B), transcript variant 1, mRNA [NM_145663]	80174	GO:0000790|GO:0008284|GO:0016235|GO:0019901|GO:0005634|GO:0030295|GO:0003676|GO:0043231|GO:0005737|GO:0007049|GO:0010971|GO:0010571|GO:0045860|GO:0005654|GO:0008270	42818762	chr17	42815792	+	hs|17q21.31	NM_145663	chr17:42815792-42818762	NM_145663	Hs.369998
A_32_P206698	-8.04815	-3.00866	8.04815	down	CKS1B	CDC28 protein kinase regulatory subunit 1B	FALSE	Homo sapiens CDC28 protein kinase regulatory subunit 1B (CKS1B), transcript variant 1, mRNA [NM_001826]	1163	GO:0005515|GO:0000082|GO:0008283|GO:0016538|GO:0005654|GO:0000079|GO:0000278|GO:0051301	154950471	chr1	154947230	+	hs|1q21.3	NM_001826	chr1:154947230-154950471	NM_001826	Hs.374378
A_23_P48585	-8.00723	-3.0013	8.00723	down	SALL2	spalt-like transcription factor 2	FALSE	Homo sapiens spalt-like transcription factor 2 (SALL2), transcript variant 1, mRNA [NM_005407]	6297	GO:0005515|GO:0016581|GO:0021915|GO:0000122|GO:0003677|GO:0046872|GO:0006351	21989302	chr14	21989243	-	hs|14q11.2	NM_005407	chr14:21989302-21989243	NM_005407	Hs.416358
A_23_P252740	-8.00047	-3.00008	8.00047	down	DSCC1	DNA replication and sister chromatid cohesion 1	FALSE	Homo sapiens DNA replication and sister chromatid cohesion 1 (DSCC1), mRNA [NM_024094]	79075	GO:0006260|GO:0005515|GO:0034421|GO:0034088|GO:0005654|GO:0003677|GO:0000785|GO:0006275|GO:0000775	120847137	chr8	120847079	-	hs|8q24.12	NM_024094	chr8:120847137-120847079	NM_024094	Hs.315167
A_23_P57588	-7.97054	-2.99468	7.97054	down	GTSE1	G-2 and S-phase expressed 1	FALSE	Homo sapiens G-2 and S-phase expressed 1 (GTSE1), mRNA [NM_016426]	51512	GO:0005515|GO:0005881|GO:0003674|GO:0000085|GO:0007017|GO:0006977	46725450	chr22	46725391	+	hs|22q13.31	NM_016426	chr22:46725391-46725450	NM_016426	Hs.386189
A_23_P5903	-7.9647	-2.99362	7.9647	down	SLCO4A1	solute carrier organic anion transporter family, member 4A1	FALSE	Homo sapiens solute carrier organic anion transporter family, member 4A1 (SLCO4A1), mRNA [NM_016354]	28231	GO:0005215|GO:0005886|GO:0043252|GO:0016021|GO:0055085	61303506	chr20	61303447	+	hs|20q13.33	NM_016354	chr20:61303447-61303506	NM_016354	Hs.235782
A_33_P3228985	-7.95601	-2.99204	7.95601	down	ZNF705B	zinc finger protein 705B	FALSE	Homo sapiens zinc finger protein 705B (ZNF705B), mRNA [NM_001193630]	100132396	GO:0006355|GO:0005634|GO:0003677|GO:0046872|GO:0006351	7809514	chr8	7809455	+	hs|8p23.1	NM_001193630	chr8:7809455-7809514	NM_001193630	Hs.546691
A_23_P90612	-7.92231	-2.98592	7.92231	down	MCM6	minichromosome maintenance complex component 6	FALSE	Homo sapiens minichromosome maintenance complex component 6 (MCM6), mRNA [NM_005915]	4175	GO:0005515|GO:0042555|GO:0005730|GO:0005634|GO:0005524|GO:0042802|GO:0006260|GO:0000082|GO:0006271|GO:0004003|GO:0003697|GO:0006270|GO:0006268|GO:0005654|GO:0000278	136598276	chr2	136598217	-	hs|2q21.3	NM_005915	chr2:136598276-136598217	NM_005915	Hs.444118
A_32_P35947	-7.87748	-2.97773	7.87748	down			FALSE				241932632	chr2	241932573	+	hs|2q37.3		chr2:241932573-241932632
A_33_P3212994	-7.86663	-2.97575	7.86663	down	ZWINT	ZW10 interacting kinetochore protein	FALSE	Homo sapiens ZW10 interacting kinetochore protein (ZWINT), transcript variant 2, mRNA [NM_032997]	11130	GO:0005515|GO:0007093|GO:0048015|GO:0005634|GO:0030425|GO:0005829|GO:0000070|GO:0005737|GO:0007049|GO:0047485|GO:0000777|GO:0051649|GO:0000776|GO:0007051|GO:0000278	58117666	chr10	58117607	-	hs|10q21.1	NM_032997	chr10:58117666-58117607	NM_032997	Hs.591363
A_24_P49747	-7.86292	-2.97507	7.86292	down			FALSE				36303660	chr9	36303601	-	hs|9p13.2		chr9:036303660-036303601
A_32_P183218	-7.85692	-2.97396	7.85692	down	ZNF367	zinc finger protein 367	FALSE	Homo sapiens zinc finger protein 367 (ZNF367), mRNA [NM_153695]	195828	GO:0003700|GO:0006357|GO:0005730|GO:0005634|GO:0003677|GO:0046872|GO:0006351	99148471	chr9	99148412	-	hs|9q22.32	NM_153695	chr9:99148471-99148412	NM_153695	Hs.494557
A_24_P9321	-7.85628	-2.97385	7.85628	down	HIST1H3I	histone cluster 1, H3i	FALSE	Homo sapiens histone cluster 1, H3i (HIST1H3I), mRNA [NM_003533]	8354		27839916	chr6	27839857	-	hs|6p22.1	NM_003533	chr6:27839916-27839857	NM_003533	Hs.132854
A_23_P93258	-7.84763	-2.97226	7.84763	down	HIST1H3B	histone cluster 1, H3b	FALSE	Homo sapiens histone cluster 1, H3b (HIST1H3B), mRNA [NM_003537]	8358		26031981	chr6	26031922	-	hs|6p22.2	NM_003537	chr6:26031981-26031922	NM_003537	Hs.533292
A_23_P57379	-7.79196	-2.96199	7.79196	down	CDC45	cell division cycle 45	FALSE	Homo sapiens cell division cycle 45 (CDC45), transcript variant 2, mRNA [NM_003504]	8318	GO:0006260|GO:0005515|GO:0006271|GO:0005813|GO:0005737|GO:0000082|GO:0000083|GO:0006270|GO:0000076|GO:0005654|GO:0005634|GO:0000278	19508015	chr22	19506385	+	hs|22q11.21	NM_003504	chr22:19506385-19508015	NM_003504	Hs.474217
A_23_P169819	-7.78659	-2.96099	7.78659	down	EPHA3	EPH receptor A3	FALSE	Homo sapiens EPH receptor A3 (EPHA3), transcript variant 1, mRNA [NM_005233]	2042	GO:0005515|GO:0048013|GO:0071300|GO:0010717|GO:0005576|GO:0018108|GO:0051893|GO:0005524|GO:0070507|GO:0005004|GO:0016477|GO:0005887|GO:0032956|GO:0010976|GO:0007155|GO:0032319|GO:0097156|GO:0097155|GO:0005769	89530920	chr3	89530861	+	hs|3p11.1	NM_005233	chr3:89530861-89530920	NM_005233	Hs.123642
A_33_P3423949	-7.76026	-2.9561	7.76026	down	CBX2	chromobox homolog 2	FALSE	Homo sapiens chromobox homolog 2 (CBX2), transcript variant 1, mRNA [NM_005189]	84733	GO:0035102|GO:0000792|GO:0005515|GO:0031519|GO:0005730|GO:0045137|GO:0005634|GO:0000122|GO:0035064|GO:0003677|GO:0006351|GO:0030154|GO:0003682|GO:0005654|GO:0016568	77761361	chr17	77761302	+	hs|17q25.3	NM_005189	chr17:77761302-77761361	NM_005189	Hs.368410
A_24_P221485	-7.74274	-2.95284	7.74274	down	XLOC_014512		FALSE	BROAD Institute lincRNA (XLOC_014512), lincRNA [TCONS_l2_00001295]			79520790	chr1	79520731	-	hs|1p31.1		chr1:79520790-79520731
A_33_P3317523	-7.73924	-2.95219	7.73924	down	STMN1	stathmin 1	FALSE	Homo sapiens stathmin 1 (STMN1), transcript variant 1, mRNA [NM_203401]	3925	GO:0031115|GO:0005874|GO:0007409|GO:0009615|GO:0005829|GO:0005622|GO:0035556|GO:0007165|GO:0015631|GO:0016020|GO:0004871|GO:0007052|GO:0051272|GO:0007019|GO:0070062	26227291	chr1	26227232	-	hs|1p36.11	NM_203401	chr1:26227291-26227232	NM_203401	Hs.209983
A_23_P356684	-7.69134	-2.94324	7.69134	down	ANLN	anillin, actin binding protein	FALSE	Homo sapiens anillin, actin binding protein (ANLN), transcript variant 1, mRNA [NM_018685]	54443	GO:0007067|GO:0005826|GO:0000921|GO:0000281|GO:0007096|GO:0005730|GO:0005634|GO:0003779|GO:0015629|GO:0043231	36492646	chr7	36492587	+	hs|7p14.2	NM_018685	chr7:36492587-36492646	NM_018685	Hs.62180
A_23_P88630	-7.6688	-2.939	7.6688	down	BLM	Bloom syndrome, RecQ helicase-like	FALSE	Homo sapiens Bloom syndrome, RecQ helicase-like (BLM), transcript variant 1, mRNA [NM_000057]	641	GO:0005515|GO:0005657|GO:0046632|GO:0051259|GO:0003697|GO:0046641|GO:0032508|GO:0051782|GO:0000781|GO:0043140|GO:0072711|GO:0000405|GO:0070244|GO:0071479|GO:0000733|GO:0006281|GO:0009378|GO:0045120|GO:0045893|GO:0006200|GO:0010165|GO:0048478|GO:0031572|GO:0005634|GO:0000079|GO:0016363|GO:0000085|GO:0002039|GO:0005737|GO:0004003|GO:0000723|GO:0000724|GO:0016887|GO:0000729|GO:0008026|GO:0005730|GO:…	91358554	chr15	91358495	+	hs|15q26.1	NM_000057	chr15:91358495-91358554	NM_000057	Hs.725208
A_23_P63789	-7.66742	-2.93874	7.66742	down	ZWINT	ZW10 interacting kinetochore protein	FALSE	Homo sapiens ZW10 interacting kinetochore protein (ZWINT), transcript variant 2, mRNA [NM_032997]	11130	GO:0005515|GO:0007093|GO:0048015|GO:0005634|GO:0030425|GO:0005829|GO:0000070|GO:0005737|GO:0007049|GO:0047485|GO:0000777|GO:0051649|GO:0000776|GO:0007051|GO:0000278	58117404	chr10	58117345	-	hs|10q21.1	NM_032997	chr10:58117404-58117345	NM_032997	Hs.591363
A_33_P3230548	-7.66391	-2.93808	7.66391	down	KIF14	kinesin family member 14	FALSE	Homo sapiens kinesin family member 14 (KIF14), mRNA [NM_014875]	9928	GO:0030334|GO:0005515|GO:0008017|GO:0005871|GO:0032487|GO:0005874|GO:0005819|GO:0005634|GO:0003777|GO:0030165|GO:0033624|GO:0005524|GO:0030155|GO:0045184|GO:0005737|GO:0008152|GO:0034446|GO:0007018	200521383	chr1	200521324	-	hs|1q32.1	NM_014875	chr1:200521383-200521324	NM_014875	Hs.3104
A_19_P00316010	-7.65106	-2.93566	7.65106	down			FALSE	Homo sapiens cDNA FLJ32413 fis, clone SKMUS2000705. [AK056975]			67549923	chr17	67549864	+	hs|17q24.3	AK056975	chr17:67549864-67549923		Hs.49329
A_23_P9135	-7.63317	-2.93228	7.63317	down	CNTNAP3	contactin associated protein-like 3	FALSE	Homo sapiens contactin associated protein-like 3 (CNTNAP3), mRNA [NM_033655]	79937	GO:0008037|GO:0005886|GO:0005576|GO:0016021|GO:0007155	39073363	chr9	39073304	-	hs|9p13.1	NM_033655	chr9:39073363-39073304	NM_033655	Hs.128474
A_32_P152696	-7.63088	-2.93185	7.63088	down			FALSE				22155768	chr9	22155709	+	hs|9p21.3		chr9:022155709-022155768
A_23_P212284	-7.63026	-2.93173	7.63026	down	POC1A	POC1 centriolar protein A	FALSE	Homo sapiens POC1 centriolar protein A (POC1A), transcript variant 1, mRNA [NM_015426]	25886	GO:0005515|GO:0005813|GO:0000922|GO:0005814|GO:0030030|GO:0036064	52109513	chr3	52109454	-	hs|3p21.2	NM_015426	chr3:52109513-52109454	NM_015426	Hs.476306
A_23_P67864	-7.62503	-2.93074	7.62503	down	ADCY3	adenylate cyclase 3	FALSE	Homo sapiens adenylate cyclase 3 (ADCY3), mRNA [NM_004036]	109	GO:0005516|GO:0007608|GO:0005886|GO:0007268|GO:0007202|GO:0044281|GO:0007193|GO:0046872|GO:0035556|GO:0005737|GO:0007173|GO:0071377|GO:0006171|GO:0006833|GO:0034199|GO:0048011|GO:0005524|GO:0055085|GO:0007165|GO:0005929|GO:0006112|GO:0004016|GO:0005887|GO:0008543|GO:0045087|GO:0007189	25042332	chr2	25042273	-	hs|2p23.3	NM_004036	chr2:25042332-25042273	NM_004036	Hs.467898
A_23_P42331	-7.62129	-2.93004	7.62129	down	HMGA1	high mobility group AT-hook 1	FALSE	Homo sapiens high mobility group AT-hook 1 (HMGA1), transcript variant 3, mRNA [NM_145901]	3159	GO:0005515|GO:0003906|GO:0003700|GO:0008285|GO:0090402|GO:0005634|GO:0035985|GO:0035986|GO:0042974|GO:0042975|GO:0005829|GO:0046965|GO:0030374|GO:0016032|GO:2000774|GO:0031936|GO:0005667|GO:0006355|GO:0006337|GO:0009615|GO:0003677|GO:0006351|GO:0051575|GO:0006461|GO:0003680|GO:0006284|GO:0006268|GO:0005654|GO:0045893|GO:0019899|GO:0045892|GO:0000737|GO:0008134	34213654	chr6	34213595	+	hs|6p21.31	NM_145901	chr6:34213595-34213654	NM_145901	Hs.518805
A_23_P349416	-7.60206	-2.92639	7.60206	down	ERBB3	v-erb-b2 avian erythroblastic leukemia viral oncogene homolog 3	FALSE	Homo sapiens v-erb-b2 avian erythroblastic leukemia viral oncogene homolog 3 (ERBB3), transcript variant 1, mRNA [NM_001982]	2065	GO:0005515|GO:0005886|GO:0061098|GO:0051048|GO:0051402|GO:0005615|GO:0042803|GO:0007507|GO:0014037|GO:0016323|GO:0043524|GO:0016324|GO:0030296|GO:0007173|GO:0019838|GO:0042127|GO:0009968|GO:0048011|GO:0046982|GO:0003197|GO:0048015|GO:0021545|GO:0014068|GO:0005524|GO:0014065|GO:0016328|GO:0097192|GO:0043235|GO:0007165|GO:0007162|GO:0005887|GO:0008543|GO:0045087|GO:0042060|GO:0007422|GO:0006468|GO:…	56496219	chr12	56496160	+	hs|12q13.2	NM_001982	chr12:56496160-56496219	NM_001982	Hs.118681
A_33_P3251703	-7.55713	-2.91784	7.55713	down	CRIP1	cysteine-rich protein 1 (intestinal)	FALSE	Homo sapiens cysteine-rich protein 1 (intestinal) (CRIP1), mRNA [NM_001311]	1396	GO:0010468|GO:0042277|GO:0010033|GO:0008630|GO:0008283|GO:0008301|GO:0060741|GO:0071493|GO:0010043|GO:0007507|GO:0005737|GO:0006955|GO:0003680|GO:0008270|GO:0071236	105955126	chr14	105955069	+	hs|14q32.33	NM_001311	chr14:105955069-105955126	NM_001311	Hs.70327
A_33_P3286958	-7.52142	-2.911	7.52142	down	B3GALT2	UDP-Gal:betaGlcNAc beta 1,3-galactosyltransferase, polypeptide 2	FALSE	Homo sapiens UDP-Gal:betaGlcNAc beta 1,3-galactosyltransferase, polypeptide 2 (B3GALT2), mRNA [NM_003783]	8707	GO:0009312|GO:0000139|GO:0008499|GO:0006486|GO:0016021	193148275	chr1	193148216	-	hs|1q31.2	NM_003783	chr1:193148275-193148216	NM_003783	Hs.518834
A_23_P143190	-7.5074	-2.90831	7.5074	down	MYBL2	v-myb avian myeloblastosis viral oncogene homolog-like 2	FALSE	Homo sapiens v-myb avian myeloblastosis viral oncogene homolog-like 2 (MYBL2), transcript variant 1, mRNA [NM_002466]	4605	GO:0005515|GO:0003700|GO:0031523|GO:0005730|GO:0005634|GO:0000978|GO:0006351|GO:0001077|GO:0000086|GO:0003682|GO:0045944|GO:0051726|GO:0005654|GO:0090307|GO:0000278	42343855	chr20	42343796	+	hs|20q13.12	NM_002466	chr20:42343796-42343855	NM_002466	Hs.179718
A_23_P76364	-7.49376	-2.90569	7.49376	down	CD9	CD9 molecule	FALSE	Homo sapiens CD9 molecule (CD9), mRNA [NM_001769]	928	GO:0005515|GO:0008285|GO:0030913|GO:0005886|GO:0030168|GO:0006928|GO:0005615|GO:0007338|GO:0016324|GO:0005178|GO:0005887|GO:0007342|GO:0007420|GO:0007596|GO:0014003|GO:0002576|GO:0009414|GO:0031092|GO:0007155|GO:0009897|GO:0070062|GO:0032504	6344426	chr12	6342625	+	hs|12p13.31	NM_001769	chr12:6342625-6344426	NM_001769	Hs.114286
A_23_P14193	-7.48273	-2.90357	7.48273	down	RFC3	replication factor C (activator 1) 3, 38kDa	FALSE	Homo sapiens replication factor C (activator 1) 3, 38kDa (RFC3), transcript variant 1, mRNA [NM_002915]	5983	GO:0046683|GO:0005515|GO:0006200|GO:0003689|GO:0003677|GO:0006260|GO:0006271|GO:0006281|GO:0000166|GO:0000723|GO:0006283|GO:0000722|GO:0000731|GO:0006297|GO:0005654|GO:0005663|GO:0006289|GO:0000278|GO:0016887|GO:0032201	34410747	chr13	34410688	+	hs|13q13.2	NM_002915	chr13:34410688-34410747	NM_002915	Hs.115474
A_23_P52017	-7.45809	-2.89881	7.45809	down	ASPM	asp (abnormal spindle) homolog, microcephaly associated (Drosophila)	FALSE	Homo sapiens asp (abnormal spindle) homolog, microcephaly associated (Drosophila) (ASPM), transcript variant 1, mRNA [NM_018136]	259266	GO:0005516|GO:0048477|GO:0090263|GO:0002052|GO:0030496|GO:0005634|GO:0007283|GO:0021873|GO:0045769|GO:0000922|GO:0005737|GO:0007067|GO:0051661|GO:0048589|GO:0045665|GO:0001764	197053513	chr1	197053454	-	hs|1q31.3	NM_018136	chr1:197053513-197053454	NM_018136	Hs.121028
A_24_P462899	-7.44491	-2.89625	7.44491	down	CENPW	centromere protein W	FALSE	Homo sapiens centromere protein W (CENPW), transcript variant 2, mRNA [NM_001012507]	387103	GO:0005515|GO:0051276|GO:0046982|GO:0005730|GO:0003677|GO:0016363|GO:0034080|GO:0007067|GO:0051382|GO:0007059|GO:0000777|GO:0000776|GO:0000278|GO:0000775	126669682	chr6	126669623	+	hs|6q22.32	NM_001012507	chr6:126669623-126669682	NM_001012507	Hs.486401
A_33_P3404221	-7.42608	-2.8926	7.42608	down			FALSE				68944643	chr1	68944584	-	hs|1p31.2		chr1:068944643-068944584
A_33_P3311755	-7.4255	-2.89249	7.4255	down	KIF23	kinesin family member 23	FALSE	Homo sapiens kinesin family member 23 (KIF23), transcript variant 1, mRNA [NM_138555]	9493	GO:0005515|GO:0008017|GO:0051256|GO:0072686|GO:0005634|GO:0005829|GO:0000910|GO:0019886|GO:0007018|GO:0005871|GO:0005813|GO:0032467|GO:0000022|GO:0005874|GO:0005819|GO:0005730|GO:0030496|GO:0003777|GO:0005524|GO:0045171|GO:0007596|GO:0008152|GO:0005654|GO:0097149|GO:0000278	69738429	chr15	69738370	+	hs|15q23	NM_138555	chr15:69738370-69738429	NM_138555	Hs.270845
A_33_P3379454	-7.4129	-2.89004	7.4129	down	UHRF1	ubiquitin-like with PHD and ring finger domains 1	FALSE	Homo sapiens ubiquitin-like with PHD and ring finger domains 1 (UHRF1), transcript variant 3, mRNA [NM_001290050]	29128	GO:2000373|GO:0005515|GO:0000987|GO:0000792|GO:0004842|GO:0000790|GO:0008327|GO:0003700|GO:0000791|GO:0008283|GO:0005657|GO:0016874|GO:0005634|GO:0035064|GO:0016363|GO:0042802|GO:0042393|GO:0010216|GO:0042787|GO:0045944|GO:0016574|GO:0000122|GO:0031493|GO:0006351|GO:0051865|GO:0032270|GO:0007049|GO:0006281|GO:0008270|GO:0010390	4960954	chr19	4960895	+	hs|19p13.3	NM_001290050	chr19:4960895-4960954	NM_001290050	Hs.108106
A_33_P3327041	-7.40518	-2.88853	7.40518	down	PLCE1-AS1	PLCE1 antisense RNA 1	FALSE	Homo sapiens PLCE1 antisense RNA 1 (PLCE1-AS1), long non-coding RNA [NR_033969]	100128054		96039115	chr10	96039056	-	hs|10q23.33	NR_033969	chr10:96039115-96039056	NR_033969	Hs.677562
A_33_P3372413	-7.40094	-2.88771	7.40094	down			FALSE	Q6NUR1_HUMAN (Q6NUR1) Chromosome condensation protein G, partial (11%) [THC2788944]			30297951	chr15	30297892	+	hs|15q13.1		chr15:030297892-030297951
A_23_P118615	-7.38089	-2.88379	7.38089	down	ABCA8	ATP-binding cassette, sub-family A (ABC1), member 8	FALSE	Homo sapiens ATP-binding cassette, sub-family A (ABC1), member 8 (ABCA8), transcript variant 2, mRNA [NM_007168]	10351	GO:0006200|GO:0005886|GO:0006810|GO:0005743|GO:0042626|GO:0016021|GO:0055085|GO:0005524	66865909	chr17	66865850	-	hs|17q24.2	NM_007168	chr17:66865909-66865850	NM_007168	Hs.58351
A_23_P74115	-7.34595	-2.87695	7.34595	down	RAD54L	RAD54-like (S. cerevisiae)	FALSE	Homo sapiens RAD54-like (S. cerevisiae) (RAD54L), transcript variant 1, mRNA [NM_003579]	8438	GO:0005515|GO:0051276|GO:0042493|GO:0004386|GO:0005730|GO:0005634|GO:0006310|GO:0003677|GO:0005524|GO:0000733|GO:0006281|GO:0007126|GO:0000724|GO:0010212	46744097	chr1	46744038	+	hs|1p34.1	NM_003579	chr1:46744038-46744097	NM_003579	Hs.642042
A_33_P3374205	-7.34393	-2.87655	7.34393	down	MKI67	marker of proliferation Ki-67	FALSE	Homo sapiens marker of proliferation Ki-67 (MKI67), transcript variant 1, mRNA [NM_002417]	4288	GO:0005515|GO:0000793|GO:0014070|GO:0008283|GO:0031100|GO:0005730|GO:0005634|GO:0006259|GO:0008022|GO:0005524|GO:0034605|GO:0005737|GO:0007126|GO:0030212|GO:0000775	129913252	chr10	129913193	-	hs|10q26.2	NM_002417	chr10:129913252-129913193	NM_002417	Hs.80976
A_23_P163099	-7.31048	-2.86997	7.31048	down	POLE2	polymerase (DNA directed), epsilon 2, accessory subunit	FALSE	Homo sapiens polymerase (DNA directed), epsilon 2, accessory subunit (POLE2), transcript variant 1, mRNA [NM_002692]	5427	GO:0008622|GO:0003887|GO:0005730|GO:0005634|GO:0003677|GO:0043231|GO:0006260|GO:0000082|GO:0006281|GO:0000723|GO:0006270|GO:0006283|GO:0000722|GO:0006297|GO:0005654|GO:0006289|GO:0000278|GO:0032201	50122470	chr14	50122411	-	hs|14q21.3	NM_002692	chr14:50122470-50122411	NM_002692	Hs.162777
A_24_P225616	-7.30192	-2.86828	7.30192	down	RRM2	ribonucleotide reductase M2	FALSE	Homo sapiens ribonucleotide reductase M2 (RRM2), transcript variant 2, mRNA [NM_001034]	6241	GO:0005515|GO:0009186|GO:0015949|GO:0055086|GO:0051290|GO:0005634|GO:0044281|GO:0046872|GO:0005829|GO:0006260|GO:0000082|GO:0005737|GO:0000083|GO:0009263|GO:0005654|GO:0004748|GO:0000278|GO:0055114	10270546	chr2	10270487	+	hs|2p25.1	NM_001034	chr2:10270487-10270546	NM_001034	Hs.226390
A_24_P109214	-7.29607	-2.86712	7.29607	down	APOC1	apolipoprotein C-I	FALSE	Homo sapiens apolipoprotein C-I (APOC1), mRNA [NM_001645]	341	GO:0032375|GO:0006629|GO:0050995|GO:0005783|GO:0010900|GO:0010873|GO:0042627|GO:0034379|GO:0060228|GO:0034361|GO:0034364|GO:0034382|GO:0055102|GO:0034447|GO:0070062|GO:0008203|GO:0033344|GO:0005504|GO:0004859|GO:0032374|GO:0045717|GO:0031210|GO:0034369|GO:0043085|GO:0051005|GO:0010916|GO:0033700|GO:0048261|GO:0034375|GO:0042157|GO:0006641|GO:0045833	45422495	chr19	45422436	+	hs|19q13.32	NM_001645	chr19:45422436-45422495	NM_001645	Hs.110675
A_19_P00324488	-7.28529	-2.86499	7.28529	down			FALSE				171991323	chr5	171991264	-	hs|5q35.1		chr5:171991323-171991264
A_33_P3347343	-7.27846	-2.86363	7.27846	down	CCDC102B	coiled-coil domain containing 102B	FALSE	Homo sapiens coiled-coil domain containing 102B (CCDC102B), transcript variant 1, mRNA [NM_001093729]	79839		66564657	chr18	66564598	+	hs|18q22.1	NM_001093729	chr18:66564598-66564657	NM_001093729	Hs.280781
A_23_P45917	-7.26581	-2.86112	7.26581	down	CKS1B	CDC28 protein kinase regulatory subunit 1B	FALSE	Homo sapiens CDC28 protein kinase regulatory subunit 1B (CKS1B), transcript variant 1, mRNA [NM_001826]	1163	GO:0005515|GO:0000082|GO:0008283|GO:0016538|GO:0005654|GO:0000079|GO:0000278|GO:0051301	154951586	chr1	154951527	+	hs|1q21.3	NM_001826	chr1:154951527-154951586	NM_001826	Hs.374378
A_23_P100344	-7.26103	-2.86017	7.26103	down	ORC6	origin recognition complex, subunit 6	FALSE	Homo sapiens origin recognition complex, subunit 6 (ORC6), transcript variant 1, mRNA [NM_014321]	23594	GO:0006260|GO:0005515|GO:0006261|GO:0000082|GO:0000808|GO:0005654|GO:0005664|GO:0000278|GO:0003677	46731578	chr16	46731519	+	hs|16q11.2	NM_014321	chr16:46731519-46731578	NM_014321	Hs.49760
A_23_P411335	-7.25426	-2.85883	7.25426	down	SGOL2	shugoshin-like 2 (S. pombe)	FALSE	Homo sapiens shugoshin-like 2 (S. pombe) (SGOL2), transcript variant 1, mRNA [NM_152524]	151246	GO:0005515|GO:0030892|GO:0005730|GO:0000777|GO:0005634|GO:0051754|GO:0000278|GO:0000775|GO:0005829	201438572	chr2	201438513	+	hs|2q33.1	NM_152524	chr2:201438513-201438572	NM_152524	Hs.655182
A_33_P3246203	-7.24863	-2.85771	7.24863	down	LOC148696	uncharacterized LOC148696	FALSE	Homo sapiens uncharacterized LOC148696 (LOC148696), long non-coding RNA [NR_026817]	148696							NR_026817		NR_026817	Hs.125511
A_33_P3298387	-7.23989	-2.85597	7.23989	down	PLK1	polo-like kinase 1	FALSE	Homo sapiens polo-like kinase 1 (PLK1), mRNA [NM_005030]	5347	GO:0007077|GO:0005515|GO:0008017|GO:0010997|GO:0000910|GO:0018105|GO:0016301|GO:0051443|GO:0046677|GO:0010800|GO:0005813|GO:0019901|GO:0000281|GO:0005819|GO:0043393|GO:0030496|GO:0000122|GO:0000070|GO:0000922|GO:0000776|GO:0005654|GO:0030071|GO:0000278|GO:0007094|GO:0007092|GO:0016567|GO:0008283|GO:0001578|GO:0045736|GO:0031572|GO:0032436|GO:0005634|GO:0051233|GO:0031145|GO:0005829|GO:0045184|GO:…	23692310	chr16	23692251	+	hs|16p12.2	NM_005030	chr16:23692251-23692310	NM_005030	Hs.592049
A_33_P3406939	-7.22377	-2.85275	7.22377	down	KIF24	kinesin family member 24	FALSE	Homo sapiens kinesin family member 24 (KIF24), mRNA [NM_194313]	347240	GO:0008017|GO:0005515|GO:0043234|GO:0042384|GO:0005871|GO:0005814|GO:0008152|GO:0005874|GO:0003777|GO:0005524|GO:0007019|GO:0007018	34252568	chr9	34252509	-	hs|9p13.3	NM_194313	chr9:34252568-34252509	NM_194313	Hs.710246
A_33_P3389653	-7.21286	-2.85057	7.21286	down	PDE4D	phosphodiesterase 4D, cAMP-specific	FALSE	Homo sapiens phosphodiesterase 4D, cAMP-specific (PDE4D), transcript variant 3, mRNA [NM_001165899]	5144	GO:0005515|GO:0050852|GO:0010469|GO:0032754|GO:0031698|GO:0046872|GO:0005829|GO:0006939|GO:0016324|GO:0030552|GO:0035264|GO:0061028|GO:0010880|GO:0033137|GO:0060314|GO:0008144|GO:0097110|GO:0051117|GO:0045822|GO:0086004|GO:0031625|GO:0006198|GO:0032729|GO:0005815|GO:0004115|GO:0004114|GO:0032743|GO:0007568|GO:0030593|GO:0034704|GO:0005891|GO:0044325|GO:0071222|GO:0071872|GO:0002027|GO:0016020|GO:…	58264986	chr5	58264927	-	hs|5q11.2	NM_001165899	chr5:58264986-58264927	NM_001165899	Hs.117545
A_32_P221799	-7.20023	-2.84804	7.20023	down	HIST1H2AM	histone cluster 1, H2am	FALSE	Homo sapiens histone cluster 1, H2am (HIST1H2AM), mRNA [NM_003514]	8336		27860566	chr6	27860507	-	hs|6p22.1	NM_003514	chr6:27860566-27860507	NM_003514	Hs.134999
A_24_P205589	-7.19718	-2.84743	7.19718	down	ACOT7	acyl-CoA thioesterase 7	FALSE	Homo sapiens acyl-CoA thioesterase 7 (ACOT7), transcript variant hBACHa, mRNA [NM_007274]	11332	GO:0005515|GO:0043005|GO:0016290|GO:0005730|GO:0036116|GO:0005634|GO:0015937|GO:1900535|GO:0044297|GO:0042803|GO:0005829|GO:0009062|GO:0005739|GO:0036114|GO:0036042|GO:0005737|GO:0051792|GO:0000062|GO:0070062	6354983	chr1	6354924	-	hs|1p36.31	NM_007274	chr1:6354983-6354924	NM_007274	Hs.126137
A_23_P54622	-7.19677	-2.84735	7.19677	down	KIF22	kinesin family member 22	FALSE	Homo sapiens kinesin family member 22 (KIF22), transcript variant 1, mRNA [NM_007317]	3835	GO:0008017|GO:0005871|GO:0005874|GO:0005730|GO:0005819|GO:0005634|GO:0003777|GO:0003677|GO:0005524|GO:0005829|GO:0019886|GO:0007067|GO:0005737|GO:0006281|GO:0007596|GO:0000776|GO:0000785|GO:0005925|GO:0007018	29816143	chr16	29815336	+	hs|16p11.2	NM_007317	chr16:29815336-29816143	NM_007317	Hs.612151
A_23_P3368	-7.19091	-2.84617	7.19091	down	FURIN	furin (paired basic amino acid cleaving enzyme)	FALSE	Homo sapiens furin (paired basic amino acid cleaving enzyme) (FURIN), transcript variant 1, mRNA [NM_002569]	5045	GO:0032455|GO:0005802|GO:0051044|GO:0005886|GO:0004252|GO:0004867|GO:0008283|GO:0019058|GO:0032911|GO:0002020|GO:0005615|GO:0052548|GO:0046872|GO:0022617|GO:0007219|GO:0016486|GO:0030198|GO:0016485|GO:0030574|GO:0006508|GO:0016032|GO:0007179|GO:0030140|GO:0070062|GO:0042277|GO:0048011|GO:0048406|GO:0042176|GO:0009986|GO:0005796|GO:0043043|GO:0019082|GO:0032902|GO:0009966|GO:0019068|GO:0032904|GO:…	91426056	chr15	91425997	+	hs|15q26.1	NM_002569	chr15:91425997-91426056	NM_002569	Hs.513153
A_23_P67771	-7.17756	-2.84349	7.17756	down	BARD1	BRCA1 associated RING domain 1	FALSE	Homo sapiens BRCA1 associated RING domain 1 (BARD1), transcript variant 1, mRNA [NM_000465]	580	GO:0005515|GO:0004842|GO:0045732|GO:0016567|GO:0003723|GO:0016874|GO:0000151|GO:0005634|GO:0042803|GO:0043231|GO:0070531|GO:0046826|GO:0005737|GO:0001894|GO:0007050|GO:0019900|GO:0085020|GO:0043066|GO:0043065|GO:0046982|GO:0005730|GO:0031436|GO:0006974|GO:0042325|GO:0006281|GO:0008270|GO:0031441	215593719	chr2	215593660	-	hs|2q35	NM_000465	chr2:215593719-215593660	NM_000465	Hs.591642
A_33_P3350634	-7.175	-2.84298	7.175	down	KIF22	kinesin family member 22	FALSE	Homo sapiens kinesin family member 22 (KIF22), transcript variant 3, mRNA [NM_001256270]	3835	GO:0008017|GO:0005871|GO:0005874|GO:0005730|GO:0005819|GO:0005634|GO:0003777|GO:0003677|GO:0005524|GO:0005829|GO:0019886|GO:0007067|GO:0005737|GO:0006281|GO:0007596|GO:0000776|GO:0000785|GO:0005925|GO:0007018	29815385	chr16	29815326	+	hs|16p11.2	NM_001256270	chr16:29815326-29815385	NM_001256270	Hs.612151
A_33_P3397443	-7.1669	-2.84135	7.1669	down	PKMYT1	protein kinase, membrane associated tyrosine/threonine 1	FALSE	Homo sapiens protein kinase, membrane associated tyrosine/threonine 1 (PKMYT1), transcript variant 2, mRNA [NM_182687]	9088	GO:0005515|GO:0007088|GO:0005794|GO:0005783|GO:0000079|GO:0005524|GO:0046872|GO:0005829|GO:0007067|GO:0000082|GO:0004672|GO:0016020|GO:0000139|GO:0016301|GO:0004674|GO:0010923|GO:0000086|GO:0051726|GO:0005789|GO:0006468|GO:0005654|GO:0000278	3022879	chr16	3022820	-	hs|16p13.3	NM_182687	chr16:3022879-3022820	NM_182687	Hs.732385
A_23_P202501	-7.1642	-2.84081	7.1642	down	RNLS	renalase, FAD-dependent amine oxidase	FALSE	Homo sapiens renalase, FAD-dependent amine oxidase (RNLS), transcript variant 1, mRNA [NM_001031709]	55328	GO:0071871|GO:0002931|GO:0016491|GO:0005615|GO:0055114	90074354	chr10	90074295	-	hs|10q23.31	NM_001031709	chr10:90074354-90074295	NM_001031709	Hs.149849
A_23_P338505	-7.12734	-2.83336	7.12734	down	C19orf40	chromosome 19 open reading frame 40	FALSE	Homo sapiens chromosome 19 open reading frame 40 (C19orf40), mRNA [NM_152266]	91442	GO:0005515|GO:0006281|GO:0003682|GO:0005730|GO:0005654|GO:0005634|GO:0003677|GO:0043240|GO:0043231	33465009	chr19	33464453	+	hs|19q13.11	NM_152266	chr19:33464453-33465009	NM_152266	Hs.579899
A_24_P113131	-7.10756	-2.82935	7.10756	down	BZRAP1	benzodiazepine receptor (peripheral) associated protein 1	FALSE	Homo sapiens benzodiazepine receptor (peripheral) associated protein 1 (BZRAP1), transcript variant 1, mRNA [NM_004758]	9256	GO:0005739|GO:0005515|GO:0008150|GO:0005737|GO:0030156	56378659	chr17	56378600	-	hs|17q22	NM_004758	chr17:56378659-56378600	NM_004758	Hs.112499
A_33_P3220202	-7.07095	-2.8219	7.07095	down	PKN3	protein kinase N3	FALSE	Homo sapiens protein kinase N3 (PKN3), mRNA [NM_013355]	29941	GO:0005515|GO:0007165|GO:0048471|GO:0005794|GO:0004672|GO:0010631|GO:0006468|GO:0005634|GO:0004697|GO:0005524	131483187	chr9	131483128	+	hs|9q34.11	NM_013355	chr9:131483128-131483187	NM_013355	Hs.300485
A_23_P150935	-7.05753	-2.81916	7.05753	down	TROAP	trophinin associated protein	FALSE	Homo sapiens trophinin associated protein (TROAP), transcript variant 1, mRNA [NM_005480]	10024	GO:0005515|GO:0005737|GO:0007155	49725475	chr12	49725416	+	hs|12q13.12	NM_005480	chr12:49725416-49725475	NM_005480	Hs.524399
A_23_P12199	-7.0523	-2.81809	7.0523	down	FAM46B	family with sequence similarity 46, member B	FALSE	Homo sapiens family with sequence similarity 46, member B (FAM46B), mRNA [NM_052943]	115572		27332155	chr1	27332096	-	hs|1p36.11	NM_052943	chr1:27332155-27332096	NM_052943	Hs.632378
A_23_P76749	-7.05048	-2.81772	7.05048	down	GALNT16	polypeptide N-acetylgalactosaminyltransferase 16	FALSE	Homo sapiens polypeptide N-acetylgalactosaminyltransferase 16 (GALNT16), transcript variant 2, mRNA [NM_020692]	57452	GO:0004653|GO:0000139|GO:0006486|GO:0016021|GO:0046872|GO:0070062	69821130	chr14	69821071	+	hs|14q24.1	NM_020692	chr14:69821071-69821130	NM_020692	Hs.21035
A_23_P121215	-7.05024	-2.81767	7.05024	down	CAMK1	calcium/calmodulin-dependent protein kinase I	FALSE	Homo sapiens calcium/calmodulin-dependent protein kinase I (CAMK1), mRNA [NM_003656]	8536	GO:0005515|GO:0005516|GO:0071902|GO:0043393|GO:0005634|GO:0005524|GO:0006913|GO:0046827|GO:0032880|GO:0007165|GO:0005737|GO:0007049|GO:0051149|GO:0051835|GO:0010976|GO:0006468|GO:0004683|GO:0060999|GO:0051147	9802404	chr3	9802345	-	hs|3p25.3	NM_003656	chr3:9802404-9802345	NM_003656	Hs.434875
A_33_P3271651	-7.02813	-2.81314	7.02813	down	HLA-DPB1	major histocompatibility complex, class II, DP beta 1	FALSE	Homo sapiens major histocompatibility complex, class II, DP beta 1 (HLA-DPB1), mRNA [NM_002121]	3115	GO:0032729|GO:0050852|GO:0012507|GO:0005886|GO:0009986|GO:0019221|GO:0031295|GO:0042613|GO:0005765|GO:0032588|GO:0030666|GO:0019886|GO:0000139|GO:0050870|GO:0042605|GO:0042102|GO:0071556|GO:0030669|GO:0010008|GO:0060333|GO:0030658	33052843	chr6	33052784	+	hs|6p21.32	NM_002121	chr6:33052784-33052843	NM_002121	Hs.485130
A_24_P267686	-7.00411	-2.8082	7.00411	down			FALSE				19005666	chr22	19005607	-	hs|22q11.21		chr22:019005666-019005607
A_23_P258769	-7.00064	-2.80749	7.00064	down	HLA-DPB1	major histocompatibility complex, class II, DP beta 1	FALSE	Homo sapiens major histocompatibility complex, class II, DP beta 1 (HLA-DPB1), mRNA [NM_002121]	3115	GO:0032729|GO:0050852|GO:0012507|GO:0005886|GO:0009986|GO:0019221|GO:0031295|GO:0042613|GO:0005765|GO:0032588|GO:0030666|GO:0019886|GO:0000139|GO:0050870|GO:0042605|GO:0042102|GO:0071556|GO:0030669|GO:0010008|GO:0060333|GO:0030658	33054418	chr6	33054359	+	hs|6p21.32	NM_002121	chr6:33054359-33054418	NM_002121	Hs.485130
A_24_P296808	-6.98789	-2.80486	6.98789	down	PNMAL1	paraneoplastic Ma antigen family-like 1	FALSE	Homo sapiens paraneoplastic Ma antigen family-like 1 (PNMAL1), transcript variant 1, mRNA [NM_018215]	55228		46969838	chr19	46969779	-	hs|19q13.32	NM_018215	chr19:46969838-46969779	NM_018215	Hs.8395
A_33_P3339361	-6.98391	-2.80404	6.98391	down	ARHGAP11A	Rho GTPase activating protein 11A	FALSE	Homo sapiens Rho GTPase activating protein 11A (ARHGAP11A), transcript variant 2, mRNA [NM_199357]	9824	GO:0043547|GO:0051056|GO:0007264|GO:0005829|GO:0005096	32928143	chr15	32928084	+	hs|15q13.3	NM_199357	chr15:32928084-32928143	NM_199357	Hs.591130
A_23_P208880	-6.92441	-2.79169	6.92441	down	UHRF1	ubiquitin-like with PHD and ring finger domains 1	FALSE	Homo sapiens ubiquitin-like with PHD and ring finger domains 1 (UHRF1), transcript variant 2, mRNA [NM_013282]	29128	GO:2000373|GO:0005515|GO:0000987|GO:0000792|GO:0004842|GO:0000790|GO:0008327|GO:0003700|GO:0000791|GO:0008283|GO:0005657|GO:0016874|GO:0005634|GO:0035064|GO:0016363|GO:0042802|GO:0042393|GO:0010216|GO:0042787|GO:0045944|GO:0016574|GO:0000122|GO:0031493|GO:0006351|GO:0051865|GO:0032270|GO:0007049|GO:0006281|GO:0008270|GO:0010390	4962124	chr19	4962065	+	hs|19p13.3	NM_013282	chr19:4962065-4962124	NM_013282	Hs.108106
A_33_P3247022	-6.91312	-2.78934	6.91312	down	CCNE2	cyclin E2	FALSE	Homo sapiens cyclin E2 (CCNE2), mRNA [NM_057749]	9134	GO:0005515|GO:0000082|GO:0019901|GO:0006270|GO:0000075|GO:0016538|GO:0005654|GO:0000079|GO:0000278|GO:0051301|GO:0005829	95892677	chr8	95892618	-	hs|8q22.1	NM_057749	chr8:95892677-95892618	NM_057749	Hs.521693
A_23_P155765	-6.90716	-2.78809	6.90716	down	HMGB2	high mobility group box 2	FALSE	Homo sapiens high mobility group box 2 (HMGB2), transcript variant 1, mRNA [NM_002129]	3148	GO:0005515|GO:0000793|GO:0048471|GO:0003700|GO:0044212|GO:0007289|GO:0006325|GO:0005634|GO:0005615|GO:0006921|GO:0032075|GO:0045654|GO:0005737|GO:0003690|GO:0050786|GO:0003697|GO:0045944|GO:0033151|GO:0006357|GO:0008301|GO:0048015|GO:0019904|GO:0006334|GO:0006915|GO:0048545|GO:0042056|GO:0003677|GO:0050918|GO:0003684|GO:0043234|GO:0071222|GO:0051103|GO:0001938|GO:0060326|GO:0045648|GO:0006309|GO:…	174253072	chr4	174253013	-	hs|4q34.1	NM_002129	chr4:174253072-174253013	NM_002129	Hs.434953
A_24_P166407	-6.90422	-2.78748	6.90422	down	HIST1H4B	histone cluster 1, H4b	FALSE	Homo sapiens histone cluster 1, H4b (HIST1H4B), mRNA [NM_003544]	8366		26027208	chr6	26027149	-	hs|6p22.2	NM_003544	chr6:26027208-26027149	NM_003544	Hs.143080
A_23_P131866	-6.88854	-2.7842	6.88854	down	AURKA	aurora kinase A	FALSE	Homo sapiens aurora kinase A (AURKA), transcript variant 1, mRNA [NM_198433]	6790	GO:0043146|GO:0005515|GO:0032091|GO:0048471|GO:0005634|GO:0031145|GO:0005829|GO:0046777|GO:0031647|GO:0000086|GO:0015630|GO:0005876|GO:0007051|GO:0031625|GO:0005813|GO:0019901|GO:0048015|GO:0005819|GO:0030496|GO:0045840|GO:0046605|GO:0005524|GO:0007049|GO:0007067|GO:0004672|GO:0004674|GO:0030030|GO:0006468|GO:0004712|GO:0031616|GO:0000278	54945179	chr20	54945120	-	hs|20q13.2	NM_198433	chr20:54945179-54945120	NM_198433	Hs.250822
A_23_P416581	-6.86892	-2.78008	6.86892	down	GNAZ	guanine nucleotide binding protein (G protein), alpha z polypeptide	FALSE	Homo sapiens guanine nucleotide binding protein (G protein), alpha z polypeptide (GNAZ), mRNA [NM_002073]	2781	GO:0005886|GO:0005783|GO:0005834|GO:0003924|GO:0005635|GO:0031683|GO:0005525|GO:0007193|GO:0046872|GO:0031234|GO:0005829|GO:0035556|GO:0006184|GO:0007186|GO:0031821|GO:0007188|GO:0004871|GO:0005057|GO:0070062	23467196	chr22	23467137	+	hs|22q11.22	NM_002073	chr22:23467137-23467196	NM_002073	Hs.584760
A_23_P110403	-6.86403	-2.77906	6.86403	down	PDLIM3	PDZ and LIM domain 3	FALSE	Homo sapiens PDZ and LIM domain 3 (PDLIM3), transcript variant 1, mRNA [NM_014476]	27295	GO:0008092|GO:0007507|GO:0005515|GO:0030018|GO:0005737|GO:0008270|GO:0007015|GO:0015629|GO:0008307	186423262	chr4	186423203	-	hs|4q35.1	NM_014476	chr4:186423262-186423203	NM_014476	Hs.701364
A_23_P95302	-6.85113	-2.77634	6.85113	down	RFC5	replication factor C (activator 1) 5, 36.5kDa	FALSE	Homo sapiens replication factor C (activator 1) 5, 36.5kDa (RFC5), transcript variant 2, mRNA [NM_181578]	5985	GO:0005515|GO:0017111|GO:0003677|GO:0005524|GO:0006260|GO:0006271|GO:0006281|GO:0000723|GO:0006283|GO:0000722|GO:0006297|GO:0005654|GO:0005663|GO:0006289|GO:0019899|GO:0000278|GO:0032201	118469833	chr12	118469774	+	hs|12q24.23	NM_181578	chr12:118469774-118469833	NM_181578	Hs.731908
A_23_P388812	-6.85048	-2.77621	6.85048	down	CKAP2L	cytoskeleton associated protein 2-like	FALSE	Homo sapiens cytoskeleton associated protein 2-like (CKAP2L), mRNA [NM_152515]	150468	GO:0005813|GO:0005737|GO:0000922	113495817	chr2	113495758	-	hs|2q13	NM_152515	chr2:113495817-113495758	NM_152515	Hs.434250
A_23_P61960	-6.84931	-2.77596	6.84931	down	ATP6V0E2	ATPase, H+ transporting V0 subunit e2	FALSE	Homo sapiens ATPase, H+ transporting V0 subunit e2 (ATP6V0E2), transcript variant 1, mRNA [NM_145230]	155066	GO:0008286|GO:0051701|GO:0015078|GO:0042625|GO:0055085|GO:0006879|GO:0033572|GO:0007035|GO:0008152|GO:0015991|GO:0030670|GO:0016049|GO:0016021|GO:0090382|GO:0010008|GO:0033179	149577012	chr7	149576953	+	hs|7q36.1	NM_145230	chr7:149576953-149577012	NM_145230	Hs.556998
A_33_P3281667	-6.82982	-2.77185	6.82982	down	CNTNAP3B	contactin associated protein-like 3B	FALSE	Homo sapiens contactin associated protein-like 3B (CNTNAP3B), mRNA [NM_001201380]	728577	GO:0016021|GO:0007155	43920471	chr9	43920412	+	hs|9p11.2	NM_001201380	chr9:43920412-43920471	NM_001201380	Hs.521495
A_24_P80776	-6.8289	-2.77165	6.8289	down	SMIM13	small integral membrane protein 13	FALSE	Homo sapiens small integral membrane protein 13 (SMIM13), mRNA [NM_001135575]	221710	GO:0016021	11138102	chr6	11138043	+	hs|6p24.2	NM_001135575	chr6:11138043-11138102	NM_001135575	Hs.656600
A_23_P408955	-6.82374	-2.77056	6.82374	down	E2F2	E2F transcription factor 2	FALSE	Homo sapiens E2F transcription factor 2 (E2F2), mRNA [NM_004091]	1870	GO:0005515|GO:0005667|GO:0006355|GO:0006367|GO:0003700|GO:0072332|GO:0051726|GO:0005654|GO:0001047|GO:0000278|GO:0003677|GO:0008134	23832992	chr1	23832933	-	hs|1p36.12	NM_004091	chr1:23832992-23832933	NM_004091	Hs.194333
A_23_P132277	-6.81501	-2.76872	6.81501	down	MCM5	minichromosome maintenance complex component 5	FALSE	Homo sapiens minichromosome maintenance complex component 5 (MCM5), mRNA [NM_006739]	4174	GO:0005515|GO:0042555|GO:0005730|GO:0005634|GO:0003677|GO:0005524|GO:0003678|GO:0006260|GO:0000082|GO:0006271|GO:0006270|GO:0005654|GO:0032508|GO:0000278	35820178	chr22	35819307	+	hs|22q12.3	NM_006739	chr22:35819307-35820178	NM_006739	Hs.517582
A_23_P160720	-6.75649	-2.75627	6.75649	down	BATF3	basic leucine zipper transcription factor, ATF-like 3	FALSE	Homo sapiens basic leucine zipper transcription factor, ATF-like 3 (BATF3), mRNA [NM_018664]	55509	GO:0001078|GO:0003700|GO:0006366|GO:0003714|GO:0005634|GO:0043011|GO:0000122|GO:0097028|GO:0009615|GO:0000978	212860087	chr1	212860028	-	hs|1q32.3	NM_018664	chr1:212860087-212860028	NM_018664	Hs.62919
A_23_P100127	-6.74393	-2.75359	6.74393	down	CASC5	cancer susceptibility candidate 5	FALSE	Homo sapiens cancer susceptibility candidate 5 (CASC5), transcript variant 1, mRNA [NM_170589]	57082	GO:0005515|GO:0001675|GO:0001669|GO:0034501|GO:0005730|GO:0006334|GO:0005634|GO:0005829|GO:0034080|GO:0005737|GO:0007067|GO:0010923|GO:0071173|GO:0000777|GO:0005654|GO:0000278|GO:0008608|GO:0070062	40917584	chr15	40917525	+	hs|15q15.1	NM_170589	chr15:40917525-40917584	NM_170589	Hs.181855
A_23_P48835	-6.71705	-2.74783	6.71705	down	KIF23	kinesin family member 23	FALSE	Homo sapiens kinesin family member 23 (KIF23), transcript variant 1, mRNA [NM_138555]	9493	GO:0005515|GO:0008017|GO:0051256|GO:0072686|GO:0005634|GO:0005829|GO:0000910|GO:0019886|GO:0007018|GO:0005871|GO:0005813|GO:0032467|GO:0000022|GO:0005874|GO:0005819|GO:0005730|GO:0030496|GO:0003777|GO:0005524|GO:0045171|GO:0007596|GO:0008152|GO:0005654|GO:0097149|GO:0000278	69740583	chr15	69740524	+	hs|15q23	NM_138555	chr15:69740524-69740583	NM_138555	Hs.270845
A_33_P3245321	-6.66469	-2.73654	6.66469	down	CENPP	centromere protein P	FALSE	Homo sapiens centromere protein P (CENPP), transcript variant 1, mRNA [NM_001012267]	401541	GO:0034080|GO:0006334|GO:0005654|GO:0000278|GO:0000775|GO:0005829	95375430	chr9	95375371	+	hs|9q22.31	NM_001012267	chr9:95375371-95375430	NM_001012267	Hs.713775
A_23_P94422	-6.65348	-2.73411	6.65348	down	MELK	maternal embryonic leucine zipper kinase	FALSE	Homo sapiens maternal embryonic leucine zipper kinase (MELK), transcript variant 1, mRNA [NM_014791]	9833	GO:0030097|GO:0005515|GO:0043065|GO:0005886|GO:0008283|GO:0005509|GO:0008631|GO:0006915|GO:0018108|GO:0005524|GO:0008289|GO:0061351|GO:0046777|GO:0004674|GO:0000086|GO:0004715|GO:0005938	36677251	chr9	36677192	+	hs|9p13.2	NM_014791	chr9:36677192-36677251	NM_014791	Hs.184339
A_23_P98252	-6.64095	-2.73139	6.64095	down	ARL2	ADP-ribosylation factor-like 2	FALSE	Homo sapiens ADP-ribosylation factor-like 2 (ARL2), transcript variant 1, mRNA [NM_001667]	402	GO:0005515|GO:0031116|GO:0005813|GO:0007264|GO:0031113|GO:0010811|GO:0003924|GO:0005634|GO:0005525|GO:0016328|GO:0051297|GO:0006184|GO:0005758|GO:0007049|GO:0070830|GO:0051457|GO:0007021|GO:0005095|GO:0034260|GO:0070062	64789328	chr11	64789269	+	hs|11q13.1	NM_001667	chr11:64789269-64789328	NM_001667	Hs.502836
A_23_P48175	-6.63887	-2.73094	6.63887	down	TMEM106C	transmembrane protein 106C	FALSE	Homo sapiens transmembrane protein 106C (TMEM106C), transcript variant 2, mRNA [NM_024056]	79022	GO:0008150|GO:0003674|GO:0005789|GO:0016021|GO:0005575	48362621	chr12	48362562	+	hs|12q13.11	NM_024056	chr12:48362562-48362621	NM_024056	Hs.596726
A_23_P96165	-6.62371	-2.72764	6.62371	down	C11orf80	chromosome 11 open reading frame 80	FALSE	Homo sapiens chromosome 11 open reading frame 80 (C11orf80), transcript variant 1, mRNA [NM_024650]	79703		66583535	chr11	66581439	+	hs|11q13.2	NM_024650	chr11:66581439-66583535	NM_024650	Hs.292088
A_24_P210829	-6.6199	-2.72681	6.6199	down	NME4	NME/NM23 nucleoside diphosphate kinase 4	FALSE	Homo sapiens NME/NM23 nucleoside diphosphate kinase 4 (NME4), transcript variant 1, mRNA [NM_005009]	4833	GO:0005515|GO:0006241|GO:0015949|GO:0005743|GO:0004550|GO:0055086|GO:0044281|GO:0005524|GO:0032403|GO:0046872|GO:0005739|GO:0006165|GO:0006228|GO:0005758|GO:0006183|GO:0009116	450227	chr16	449689	+	hs|16p13.3	NM_005009	chr16:449689-450227	NM_005009	Hs.9235
A_23_P131202	-6.60566	-2.7237	6.60566	down	HES6	hes family bHLH transcription factor 6	FALSE	Homo sapiens hes family bHLH transcription factor 6 (HES6), transcript variant 1, mRNA [NM_018645]	55502	GO:0003712|GO:0005667|GO:0006355|GO:0003700|GO:0006357|GO:0046983|GO:0005634|GO:0003677|GO:0030154|GO:0006351|GO:0008134|GO:0007399	239148209	chr2	239148150	-	hs|2q37.3	NM_018645	chr2:239148209-239148150	NM_018645	Hs.42949
A_33_P3397865	-6.6045	-2.72345	6.6045	down	TNNT1	troponin T type 1 (skeletal, slow)	FALSE	Homo sapiens troponin T type 1 (skeletal, slow) (TNNT1), transcript variant 4, mRNA [NM_001291774]	7138	GO:0031014|GO:0045932|GO:0030049|GO:0005861|GO:0003009|GO:0031444|GO:0005523|GO:0005829	55644255	chr19	55644196	-	hs|19q13.42	NM_001291774	chr19:55644255-55644196	NM_001291774	Hs.631558
A_23_P65518	-6.59698	-2.72181	6.59698	down	DACT1	dishevelled-binding antagonist of beta-catenin 1	FALSE	Homo sapiens dishevelled-binding antagonist of beta-catenin 1 (DACT1), transcript variant 1, mRNA [NM_016651]	51339	GO:0005515|GO:0045732|GO:0030054|GO:0008013|GO:0030877|GO:0030178|GO:2000095|GO:0030177|GO:0045202|GO:0005634|GO:0035413|GO:0035412|GO:1900107|GO:0005737|GO:0031647|GO:0046329|GO:0005080|GO:0016055|GO:0051018|GO:0090090|GO:0070097|GO:0005730|GO:2000134|GO:0000122|GO:0001702|GO:0048813|GO:0050808|GO:0048619|GO:0045600	59114772	chr14	59114713	+	hs|14q23.1	NM_016651	chr14:59114713-59114772	NM_016651	Hs.48950
A_23_P166526	-6.55795	-2.71325	6.55795	down	RIBC2	RIB43A domain with coiled-coils 2	FALSE	Homo sapiens RIB43A domain with coiled-coils 2 (RIBC2), mRNA [NM_015653]	26150	GO:0005634	45828292	chr22	45828233	+	hs|22q13.31	NM_015653	chr22:45828233-45828292	NM_015653	Hs.475110
A_33_P3359047	-6.53468	-2.70812	6.53468	down	LYPD6	LY6/PLAUR domain containing 6	FALSE	Homo sapiens LY6/PLAUR domain containing 6 (LYPD6), transcript variant 1, mRNA [NM_001195685]	130574	GO:0005576	150327534	chr2	150327475	+	hs|2q23.2	NM_001195685	chr2:150327475-150327534	NM_001195685	Hs.21929
A_23_P253752	-6.52148	-2.7052	6.52148	down	MTFR2	mitochondrial fission regulator 2	FALSE	Homo sapiens mitochondrial fission regulator 2 (MTFR2), transcript variant 2, mRNA [NM_138419]	113115	GO:0009060|GO:0005739|GO:0000266|GO:0007005	136552451	chr6	136552392	-	hs|6q23.3	NM_138419	chr6:136552451-136552392	NM_138419	Hs.121536
A_23_P430201	-6.51021	-2.7027	6.51021	down	CEP128	centrosomal protein 128kDa	FALSE	Homo sapiens centrosomal protein 128kDa (CEP128), mRNA [NM_152446]	145508	GO:0005737|GO:0000922|GO:0005815|GO:0005814	80963137	chr14	80963078	-	hs|14q31.1	NM_152446	chr14:80963137-80963078	NM_152446	Hs.162889
A_19_P00316839	-6.50625	-2.70183	6.50625	down	HHLA1	HERV-H LTR-associating 1	FALSE	Homo sapiens HERV-H LTR-associating 1 (HHLA1), mRNA [NM_001145095]	10086	GO:0005576	133101827	chr8	133101768	-	hs|8q24.22	NM_001145095	chr8:133101827-133101768	NM_001145095	Hs.285026
A_23_P88740	-6.48216	-2.69647	6.48216	down	CENPN	centromere protein N	FALSE	Homo sapiens centromere protein N (CENPN), transcript variant 3, mRNA [NM_018455]	55839	GO:0034080|GO:0007067|GO:0007059|GO:0006334|GO:0000777|GO:0005654|GO:0005634|GO:0000278|GO:0005829	81056408	chr16	81053871	+	hs|16q23.2	NM_018455	chr16:81053871-81056408	NM_018455	Hs.726537
A_23_P322756	-6.47421	-2.6947	6.47421	down	TET1	tet methylcytosine dioxygenase 1	FALSE	Homo sapiens tet methylcytosine dioxygenase 1 (TET1), mRNA [NM_030625]	80312	GO:0005506|GO:0001826|GO:0005634|GO:0090310|GO:0006351|GO:0006493|GO:0019827|GO:0045944|GO:0043566|GO:0044030|GO:0080111|GO:0008270|GO:0070579|GO:0016568|GO:0055114	70453575	chr10	70453516	+	hs|10q21.3	NM_030625	chr10:70453516-70453575	NM_030625	Hs.567594
A_23_P398836	-6.45217	-2.68979	6.45217	down	TXNDC16	thioredoxin domain containing 16	FALSE	Homo sapiens thioredoxin domain containing 16 (TXNDC16), transcript variant 1, mRNA [NM_020784]	57544	GO:0005515|GO:0008150|GO:0005788|GO:0045454|GO:0070062	52897879	chr14	52897820	-	hs|14q22.1	NM_020784	chr14:52897879-52897820	NM_020784	Hs.532609
A_32_P95729	-6.45026	-2.68936	6.45026	down	FANCI	Fanconi anemia, complementation group I	FALSE	Homo sapiens Fanconi anemia, complementation group I (FANCI), transcript variant 2, mRNA [NM_018193]	55215	GO:0005515|GO:0007049|GO:0006281|GO:0070182|GO:0031398|GO:0005654|GO:0003677	89858587	chr15	89858528	+	hs|15q26.1	NM_018193	chr15:89858528-89858587	NM_018193	Hs.513126
A_23_P83134	-6.42177	-2.68297	6.42177	down	GAS1	growth arrest-specific 1	FALSE	Homo sapiens growth arrest-specific 1 (GAS1), mRNA [NM_002048]	2619	GO:0005515|GO:0035924|GO:0030308|GO:0005886|GO:0060628|GO:0050680|GO:0048592|GO:0045879|GO:0048701|GO:0045880|GO:0048589|GO:0007411|GO:2001240|GO:0042476|GO:0060021|GO:0021904|GO:0007050|GO:0042474|GO:0043010|GO:0042473|GO:0046658|GO:0050679|GO:0043066|GO:0021587|GO:0002053|GO:0042981|GO:0012501|GO:0045165|GO:0008589|GO:0045930|GO:0016021|GO:0010955|GO:0042733	89559953	chr9	89559894	-	hs|9q21.33	NM_002048	chr9:89559953-89559894	NM_002048	Hs.65029
A_23_P17130	-6.41772	-2.68206	6.41772	down	C2orf88	chromosome 2 open reading frame 88	FALSE	Homo sapiens chromosome 2 open reading frame 88 (C2orf88), transcript variant 1, mRNA [NM_001042519]	84281	GO:0034237|GO:0005886	191064554	chr2	191064495	+	hs|2q32.2	NM_001042519	chr2:191064495-191064554	NM_001042519	Hs.389311
A_33_P3416414	-6.40244	-2.67862	6.40244	down			FALSE				50652922	chr8	50652863	-	hs|8q11.21		chr8:050652922-050652863
A_23_P150281	-6.37569	-2.67258	6.37569	down	TP53I11	tumor protein p53 inducible protein 11	FALSE	Homo sapiens tumor protein p53 inducible protein 11 (TP53I11), transcript variant 1, mRNA [NM_001258320]	9537	GO:0008285|GO:0006950|GO:0016021	44954519	chr11	44954460	-	hs|11p11.2	NM_001258320	chr11:44954519-44954460	NM_001258320	Hs.554791
A_24_P237927	-6.37028	-2.67136	6.37028	down	FAM102B	family with sequence similarity 102, member B	FALSE	Homo sapiens family with sequence similarity 102, member B (FAM102B), mRNA [NM_001010883]	284611		109172231	chr1	109171389	+	hs|1p13.3	NM_001010883	chr1:109171389-109172231	NM_001010883	Hs.200230
A_23_P214897	-6.36708	-2.67063	6.36708	down	AKAP12	A kinase (PRKA) anchor protein 12	FALSE	Homo sapiens A kinase (PRKA) anchor protein 12 (AKAP12), transcript variant 2, mRNA [NM_144497]	9590	GO:0005515|GO:0005737|GO:0007186|GO:0090036|GO:0008179|GO:0030819|GO:0006605|GO:0051018|GO:0005856|GO:0010739|GO:0005938	151670065	chr6	151670006	+	hs|6q25.1	NM_144497	chr6:151670006-151670065	NM_144497	Hs.371240
A_23_P167599	-6.36426	-2.66999	6.36426	down	FAM134B	family with sequence similarity 134, member B	FALSE	Homo sapiens family with sequence similarity 134, member B (FAM134B), transcript variant 1, mRNA [NM_001034850]	54463	GO:0005801|GO:0005794|GO:0016021|GO:0019233	16473404	chr5	16473345	-	hs|5p15.1	NM_001034850	chr5:16473404-16473345	NM_001034850	Hs.481704
A_23_P405129	-6.35798	-2.66857	6.35798	down	LTBP2	latent transforming growth factor beta binding protein 2	FALSE	Homo sapiens latent transforming growth factor beta binding protein 2 (LTBP2), mRNA [NM_000428]	4053	GO:0031012|GO:0005515|GO:0009306|GO:0019838|GO:0005509|GO:0005578|GO:0007179|GO:0006605|GO:0008201|GO:0005615|GO:0070062	74965511	chr14	74965452	-	hs|14q24.3	NM_000428	chr14:74965511-74965452	NM_000428	Hs.512776
A_33_P3401621	-6.33247	-2.66277	6.33247	down	CCNB1	cyclin B1	FALSE	Homo sapiens cyclin B1 (CCNB1), mRNA [NM_031966]	891	GO:0060045|GO:0005515|GO:0007077|GO:0043148|GO:0046680|GO:0005634|GO:0001556|GO:0000079|GO:0007283|GO:0042246|GO:0031145|GO:0005113|GO:0005829|GO:0071398|GO:0000082|GO:0005737|GO:0016301|GO:0000086|GO:0051726|GO:0071174|GO:0060623|GO:0071283|GO:0005813|GO:0051987|GO:0019901|GO:0042493|GO:0051437|GO:0071456|GO:0048565|GO:0001701|GO:0051439|GO:0009612|GO:0071407|GO:0045931|GO:0033129|GO:0000922|GO:…	68473931	chr5	68473872	+	hs|5q13.2	NM_031966	chr5:68473872-68473931	NM_031966	Hs.23960
A_33_P3284951	-6.32607	-2.66131	6.32607	down	MCM5	minichromosome maintenance complex component 5	FALSE	Homo sapiens minichromosome maintenance complex component 5 (MCM5), mRNA [NM_006739]	4174	GO:0005515|GO:0042555|GO:0005730|GO:0005634|GO:0003677|GO:0005524|GO:0003678|GO:0006260|GO:0000082|GO:0006271|GO:0006270|GO:0005654|GO:0032508|GO:0000278	35813848	chr22	35813789	+	hs|22q12.3	NM_006739	chr22:35813789-35813848	NM_006739	Hs.517582
A_23_P10182	-6.30571	-2.65666	6.30571	down	ACOX2	acyl-CoA oxidase 2, branched chain	FALSE	Homo sapiens acyl-CoA oxidase 2, branched chain (ACOX2), mRNA [NM_003500]	8309	GO:0016402|GO:0005782|GO:0006699|GO:0033791|GO:0050660|GO:0005102|GO:0044281|GO:0003997|GO:0003995|GO:0008206|GO:0033540|GO:0044255|GO:0005777	58490967	chr3	58490908	-	hs|3p14.3	NM_003500	chr3:58490967-58490908	NM_003500	Hs.444959
A_23_P212844	-6.29397	-2.65397	6.29397	down	TACC3	transforming, acidic coiled-coil containing protein 3	FALSE	Homo sapiens transforming, acidic coiled-coil containing protein 3 (TACC3), mRNA [NM_006342]	10460	GO:0005515|GO:0030097|GO:0001666|GO:0005813|GO:0021987|GO:0019904|GO:0030953|GO:0032886|GO:0042994|GO:0005737|GO:0022027|GO:0051726|GO:0022008	1741717	chr4	1741478	+	hs|4p16.3	NM_006342	chr4:1741478-1741717	NM_006342	Hs.104019
A_24_P418203	-6.24287	-2.64221	6.24287	down	CNTNAP3	contactin associated protein-like 3	FALSE	Homo sapiens contactin associated protein-like 3 (CNTNAP3), mRNA [NM_033655]	79937	GO:0008037|GO:0005886|GO:0005576|GO:0016021|GO:0007155	39171403	chr9	39166052	-	hs|9p13.1	NM_033655	chr9:39171403-39166052	NM_033655	Hs.128474
A_24_P166443	-6.22154	-2.63727	6.22154	down	HLA-DPB1	major histocompatibility complex, class II, DP beta 1	FALSE	Homo sapiens major histocompatibility complex, class II, DP beta 1 (HLA-DPB1), mRNA [NM_002121]	3115	GO:0032729|GO:0050852|GO:0012507|GO:0005886|GO:0009986|GO:0019221|GO:0031295|GO:0042613|GO:0005765|GO:0032588|GO:0030666|GO:0019886|GO:0000139|GO:0050870|GO:0042605|GO:0042102|GO:0071556|GO:0030669|GO:0010008|GO:0060333|GO:0030658	33053587	chr6	33052981	+	hs|6p21.32	NM_002121	chr6:33052981-33053587	NM_002121	Hs.485130
A_23_P93823	-6.21824	-2.63651	6.21824	down	RFC2	replication factor C (activator 1) 2, 40kDa	FALSE	Homo sapiens replication factor C (activator 1) 2, 40kDa (RFC2), transcript variant 1, mRNA [NM_181471]	5982	GO:0005515|GO:0017111|GO:0003677|GO:0005524|GO:0006260|GO:0006271|GO:0006281|GO:0000723|GO:0006283|GO:0000722|GO:0006297|GO:0005654|GO:0005663|GO:0006289|GO:0000278|GO:0032201	73649925	chr7	73649866	-	hs|7q11.23	NM_181471	chr7:73649925-73649866	NM_181471	Hs.647062
A_33_P3212109	-6.21334	-2.63537	6.21334	down	DCDC2	doublecortin domain containing 2	FALSE	Homo sapiens doublecortin domain containing 2 (DCDC2), transcript variant 1, mRNA [NM_016356]	51473	GO:0035556|GO:0048813|GO:0006968|GO:0001764	24172239	chr6	24172180	-	hs|6p22.3	NM_016356	chr6:24172239-24172180	NM_016356	Hs.61345
A_33_P3374210	-6.21225	-2.63512	6.21225	down	MKI67	marker of proliferation Ki-67	FALSE	Homo sapiens marker of proliferation Ki-67 (MKI67), transcript variant 1, mRNA [NM_002417]	4288	GO:0005515|GO:0000793|GO:0014070|GO:0008283|GO:0031100|GO:0005730|GO:0005634|GO:0006259|GO:0008022|GO:0005524|GO:0034605|GO:0005737|GO:0007126|GO:0030212|GO:0000775	129907639	chr10	129907580	-	hs|10q26.2	NM_002417	chr10:129907639-129907580	NM_002417	Hs.80976
A_23_P89509	-6.18886	-2.62967	6.18886	down	SPAG5	sperm associated antigen 5	FALSE	Homo sapiens sperm associated antigen 5 (SPAG5), mRNA [NM_006461]	10615	GO:0005515|GO:0072686|GO:0005815|GO:0051988|GO:0048015|GO:0030496|GO:0035371|GO:0000070|GO:0000922|GO:0005737|GO:0007049|GO:0007059|GO:0000777|GO:0000776|GO:0005876|GO:0007051	26905097	chr17	26905038	-	hs|17q11.2	NM_006461	chr17:26905097-26905038	NM_006461	Hs.514033
A_23_P57306	-6.17311	-2.626	6.17311	down	CHAF1B	chromatin assembly factor 1, subunit B (p60)	FALSE	Homo sapiens chromatin assembly factor 1, subunit B (p60) (CHAF1B), mRNA [NM_005441]	8208	GO:0000790|GO:0006355|GO:0033186|GO:0005730|GO:0006335|GO:0005634|GO:0006351|GO:0005829|GO:0006260|GO:0043234|GO:0042393|GO:0007049|GO:0005737|GO:0006281|GO:0006461|GO:0031497|GO:0003682|GO:0005654|GO:0051082	37789017	chr21	37788958	+	hs|21q22.12	NM_005441	chr21:37788958-37789017	NM_005441	Hs.75238
A_33_P3263432	-6.14209	-2.61873	6.14209	down	ITGA10	integrin, alpha 10	FALSE	Homo sapiens integrin, alpha 10 (ITGA10), mRNA [NM_003637]	8515	GO:0008305|GO:0007160|GO:0005886|GO:0030198|GO:0007596|GO:0007411|GO:0007229|GO:0005518|GO:0046872	145543867	chr1	145543808	+	hs|1q21.1	NM_003637	chr1:145543808-145543867	NM_003637	Hs.158237
A_23_P255376	-6.12644	-2.61505	6.12644	down	CCDC109B	coiled-coil domain containing 109B	FALSE	Homo sapiens coiled-coil domain containing 109B (CCDC109B), mRNA [NM_017918]	55013	GO:0005739|GO:0006851|GO:0019855|GO:0051560|GO:0031305|GO:0031224|GO:0034704|GO:0005216	110606408	chr4	110605745	+	hs|4q25	NM_017918	chr4:110605745-110606408	NM_017918	Hs.234149
A_33_P3221313	-6.11585	-2.61255	6.11585	down	CENPI	centromere protein I	FALSE	Homo sapiens centromere protein I (CENPI), mRNA [NM_006733]	2491	GO:0034080|GO:0005515|GO:0006334|GO:0000776|GO:0007548|GO:0005654|GO:0000278|GO:0005829	100417976	chrX	100417917	+	hs|Xq22.1	NM_006733	chrX:100417917-100417976	NM_006733	Hs.348920
A_33_P3286208	-6.11271	-2.61181	6.11271	down	LRR1	leucine rich repeat protein 1	FALSE	Homo sapiens leucine rich repeat protein 1 (LRR1), transcript variant 3, mRNA [NM_203467]	122769	GO:0016567	50065759	chr14	50065700	+	hs|14q21.3	NM_203467	chr14:50065700-50065759	NM_203467	Hs.451090
A_33_P3292540	-6.11269	-2.61181	6.11269	down	CDKN2C	cyclin-dependent kinase inhibitor 2C (p18, inhibits CDK4)	FALSE	Homo sapiens cyclin-dependent kinase inhibitor 2C (p18, inhibits CDK4) (CDKN2C), transcript variant 2, mRNA [NM_078626]	1031	GO:0005515|GO:0030308|GO:0008285|GO:0019901|GO:0071901|GO:0048709|GO:0005634|GO:0000079|GO:0005829|GO:0042326|GO:0000082|GO:0005737|GO:0004861|GO:0007050|GO:0000278	51440022	chr1	51439963	+	hs|1p32.3	NM_078626	chr1:51439963-51440022	NM_078626	Hs.525324
A_33_P3423445	-6.10739	-2.61056	6.10739	down	ZNF730	zinc finger protein 730	FALSE	PREDICTED: Homo sapiens zinc finger protein 730 (ZNF730), transcript variant X1, mRNA [XM_006722596]	100129543	GO:0006355|GO:0005634|GO:0003677|GO:0046872|GO:0006351	23332717	chr19	23332658	+	hs|19p12	XM_006722596	chr19:23332658-23332717	XM_006722596	Hs.427120
A_32_P186474	-6.08587	-2.60546	6.08587	down	RACGAP1	Rac GTPase activating protein 1	FALSE	Homo sapiens Rac GTPase activating protein 1 (RACGAP1), transcript variant 1, mRNA [NM_013277]	29127	GO:0051256|GO:0005515|GO:0008017|GO:0072686|GO:0007264|GO:0005634|GO:0007283|GO:0009790|GO:0051233|GO:0007108|GO:0032154|GO:0046872|GO:0005829|GO:0007405|GO:0019886|GO:0000915|GO:0070062|GO:0007018|GO:0051056|GO:0043015|GO:0001669|GO:0019901|GO:0051988|GO:0043014|GO:0000281|GO:0032467|GO:0005874|GO:0048487|GO:0005730|GO:0005547|GO:0030496|GO:0031234|GO:0043547|GO:0007596|GO:0008272|GO:0097149|GO:…	50383073	chr12	50383014	-	hs|12q13.12	NM_013277	chr12:50383073-50383014	NM_013277	Hs.505469
A_24_P96780	-6.07881	-2.60379	6.07881	down	CENPF	centromere protein F, 350/400kDa	FALSE	Homo sapiens centromere protein F, 350/400kDa (CENPF), mRNA [NM_016343]	1063	GO:0005515|GO:0007094|GO:0048471|GO:0008283|GO:0005634|GO:0005635|GO:0015031|GO:0042803|GO:0030154|GO:0016363|GO:0005829|GO:0000085|GO:0005737|GO:0051382|GO:0007059|GO:0000086|GO:0000087|GO:0051726|GO:0016202|GO:0000785|GO:0051310|GO:0042493|GO:0010389|GO:0005730|GO:0005819|GO:0030496|GO:0008022|GO:0006260|GO:0000940|GO:0000922|GO:0007067|GO:0045502|GO:0007517|GO:0003682|GO:0000776|GO:0045120|GO:…	214826298	chr1	214826239	+	hs|1q41	NM_016343	chr1:214826239-214826298	NM_016343	Hs.497741
A_33_P3422728	-6.07121	-2.60198	6.07121	down	CNTNAP3	contactin associated protein-like 3	FALSE	Homo sapiens contactin associated protein-like 3 (CNTNAP3), mRNA [NM_033655]	79937	GO:0008037|GO:0005886|GO:0005576|GO:0016021|GO:0007155	39086775	chr9	39086716	-	hs|9p13.1	NM_033655	chr9:39086775-39086716	NM_033655	Hs.128474
A_24_P74932	-6.07045	-2.6018	6.07045	down	PLP2	proteolipid protein 2 (colonic epithelium-enriched)	FALSE	Homo sapiens proteolipid protein 2 (colonic epithelium-enriched) (PLP2), mRNA [NM_002668]	5355	GO:0005515|GO:0005886|GO:0005783|GO:0015075|GO:0019221|GO:0019956|GO:0034220|GO:0006935|GO:0016020|GO:0005789|GO:0016021|GO:0006811|GO:0070062	49029819	chrX	49029760	+	hs|Xp11.23	NM_002668	chrX:49029760-49029819	NM_002668	Hs.77422
A_23_P17430	-6.06489	-2.60048	6.06489	down	RBM38	RNA binding motif protein 38	FALSE	Homo sapiens RNA binding motif protein 38 (RBM38), transcript variant 1, mRNA [NM_017495]	55544	GO:0006397|GO:0008380|GO:0008285|GO:0010830|GO:0005634|GO:0003729|GO:0030154|GO:0005829|GO:0007049|GO:0000166|GO:0043484|GO:0007050|GO:0003730|GO:0006978|GO:0070935|GO:0006977	55983681	chr20	55983622	+	hs|20q13.31	NM_017495	chr20:55983622-55983681	NM_017495	Hs.236361
A_23_P401	-6.06448	-2.60038	6.06448	down	CENPF	centromere protein F, 350/400kDa	FALSE	Homo sapiens centromere protein F, 350/400kDa (CENPF), mRNA [NM_016343]	1063	GO:0005515|GO:0007094|GO:0048471|GO:0008283|GO:0005634|GO:0005635|GO:0015031|GO:0042803|GO:0030154|GO:0016363|GO:0005829|GO:0000085|GO:0005737|GO:0051382|GO:0007059|GO:0000086|GO:0000087|GO:0051726|GO:0016202|GO:0000785|GO:0051310|GO:0042493|GO:0010389|GO:0005730|GO:0005819|GO:0030496|GO:0008022|GO:0006260|GO:0000940|GO:0000922|GO:0007067|GO:0045502|GO:0007517|GO:0003682|GO:0000776|GO:0045120|GO:…	214837367	chr1	214837308	+	hs|1q41	NM_016343	chr1:214837308-214837367	NM_016343	Hs.497741
A_23_P164826	-6.04697	-2.59621	6.04697	down	RNASEH2A	ribonuclease H2, subunit A	FALSE	Homo sapiens ribonuclease H2, subunit A (RNASEH2A), mRNA [NM_006397]	10535	GO:0032299|GO:0006260|GO:0004523|GO:0003723|GO:0005634|GO:0004540|GO:0006298|GO:0046872|GO:0006401	12924335	chr19	12924276	+	hs|19p13.2	NM_006397	chr19:12924276-12924335	NM_006397	Hs.532851
A_33_P3360072	-6.04571	-2.59591	6.04571	down	RANBP3L	RAN binding protein 3-like	FALSE	Homo sapiens RAN binding protein 3-like (RANBP3L), transcript variant 1, mRNA [NM_001161429]	202151	GO:0046907	36249181	chr5	36249122	-	hs|5p13.2	NM_001161429	chr5:36249181-36249122	NM_001161429	Hs.729817
A_33_P3345816	-6.04252	-2.59515	6.04252	down	GPER1	G protein-coupled estrogen receptor 1	FALSE	Homo sapiens G protein-coupled estrogen receptor 1 (GPER1), transcript variant 3, mRNA [NM_001039966]	2852	GO:0005802|GO:0005515|GO:0030054|GO:0045599|GO:0019228|GO:0005622|GO:0032024|GO:0005496|GO:0048786|GO:0045745|GO:0005794|GO:0030335|GO:0031966|GO:0045742|GO:0004930|GO:0014069|GO:0014068|GO:0044327|GO:0043280|GO:0042734|GO:0007049|GO:0007186|GO:0005887|GO:0045087|GO:0005789|GO:0030263|GO:0030264|GO:0032962|GO:0001956|GO:0030424|GO:0048471|GO:0008284|GO:0008285|GO:0005886|GO:0005783|GO:0030819|GO:…	1133337	chr7	1133278	+	hs|7p22.3	NM_001039966	chr7:1133278-1133337	NM_001039966	Hs.20961
A_33_P3384871	-6.03733	-2.59391	6.03733	down	FBXO5	F-box protein 5	FALSE	Homo sapiens F-box protein 5 (FBXO5), transcript variant 2, mRNA [NM_001142522]	26271	GO:0005515|GO:0019901|GO:0060565|GO:0051437|GO:0005730|GO:0005819|GO:0005634|GO:0051436|GO:0001556|GO:0031145|GO:0051439|GO:0046872|GO:0005829|GO:0016050|GO:0007346|GO:0007057|GO:0046785|GO:0000082|GO:0005737|GO:0000083|GO:0005654|GO:0000278|GO:0045835|GO:0007091	153291957	chr6	153291898	-	hs|6q25.2	NM_001142522	chr6:153291957-153291898	NM_001142522	Hs.520506
A_23_P12643	-6.02184	-2.5902	6.02184	down	AS3MT	arsenite methyltransferase	FALSE	Homo sapiens arsenite methyltransferase (AS3MT), mRNA [NM_020682]	57412	GO:0030791|GO:0005739|GO:0030792|GO:0009404|GO:0032259|GO:0018872|GO:0005829	104650359	chr10	104638748	+	hs|10q24.32	NM_020682	chr10:104638748-104650359	NM_020682	Hs.720370
A_24_P193592	-6.01844	-2.58939	6.01844	down	CCNF	cyclin F	FALSE	Homo sapiens cyclin F (CCNF), mRNA [NM_001761]	899	GO:0005515|GO:0007067|GO:0016567|GO:0005814|GO:0010826|GO:0005634|GO:0001890|GO:0031146|GO:0000320|GO:0019005	2507945	chr16	2507886	+	hs|16p13.3	NM_001761	chr16:2507886-2507945	NM_001761	Hs.1973
A_23_P18123	-6.01842	-2.58939	6.01842	down	NLGN1	neuroligin 1	FALSE	Homo sapiens neuroligin 1 (NLGN1), mRNA [NM_014932]	22871	GO:0030054|GO:0017146|GO:2000311|GO:0045202|GO:0051491|GO:2000310|GO:0006605|GO:0016339|GO:1900029|GO:0045211|GO:0046983|GO:0051260|GO:0050839|GO:0060999|GO:0097091|GO:0048789|GO:0051965|GO:0009986|GO:2000463|GO:0051968|GO:0030165|GO:0007416|GO:0032230|GO:0005887|GO:0009897|GO:0023041|GO:0016080|GO:0035418|GO:0097120|GO:0051290|GO:1900244|GO:0032433|GO:0030425|GO:0045184|GO:0002087|GO:0097115|GO:…	174000707	chr3	174000648	+	hs|3q26.31	NM_014932	chr3:174000648-174000707	NM_014932	Hs.478289
A_23_P18078	-6.00691	-2.58662	6.00691	down	RARRES1	retinoic acid receptor responder (tazarotene induced) 1	FALSE	Homo sapiens retinoic acid receptor responder (tazarotene induced) 1 (RARRES1), transcript variant 2, mRNA [NM_002888]	5918	GO:0008285|GO:0016021|GO:0070062	158422689	chr3	158422630	-	hs|3q25.32	NM_002888	chr3:158422689-158422630	NM_002888	Hs.131269
A_23_P311144	-5.99338	-2.58337	5.99338	down	CCDC138	coiled-coil domain containing 138	FALSE	Homo sapiens coiled-coil domain containing 138 (CCDC138), mRNA [NM_144978]	165055		109473408	chr2	109473349	+	hs|2q12.3	NM_144978	chr2:109473349-109473408	NM_144978	Hs.731709
A_23_P216966	-5.95736	-2.57467	5.95736	down	PTGS1	prostaglandin-endoperoxide synthase 1 (prostaglandin G/H synthase and cyclooxygenase)	FALSE	Homo sapiens prostaglandin-endoperoxide synthase 1 (prostaglandin G/H synthase and cyclooxygenase) (PTGS1), transcript variant 1, mRNA [NM_000962]	5742	GO:0006629|GO:0019369|GO:0019371|GO:0006805|GO:0004666|GO:0051213|GO:0005634|GO:0044281|GO:0046872|GO:0043231|GO:0005737|GO:0004601|GO:0001516|GO:0042127|GO:0005789|GO:0008217|GO:0006979|GO:0055114|GO:0020037|GO:0001750	125155111	chr9	125155052	+	hs|9q33.2	NM_000962	chr9:125155052-125155111	NM_000962	Hs.201978
A_23_P82503	-5.95517	-2.57414	5.95517	down	PEG10	paternally expressed 10	FALSE	Homo sapiens paternally expressed 10 (PEG10), transcript variant 1, mRNA [NM_001040152]	23089	GO:0005515|GO:0005737|GO:0006915|GO:0008270|GO:0005634|GO:0001890|GO:0003677|GO:0030512|GO:0030154	94298623	chr7	94298564	+	hs|7q21.3	NM_001040152	chr7:94298564-94298623	NM_001040152	Hs.147492
A_23_P7636	-5.93748	-2.56985	5.93748	down	PTTG1	pituitary tumor-transforming 1	FALSE	Homo sapiens pituitary tumor-transforming 1 (PTTG1), transcript variant 2, mRNA [NM_004219]	9232	GO:0005515|GO:0051276|GO:0017124|GO:0006355|GO:0003700|GO:0004869|GO:0006366|GO:0005634|GO:0007283|GO:0031145|GO:0005829|GO:0010951|GO:0005737|GO:0007067|GO:0006281|GO:0007059|GO:0000278	159855703	chr5	159855644	+	hs|5q33.3	NM_004219	chr5:159855644-159855703	NM_004219	Hs.350966
A_33_P3372090	-5.93638	-2.56958	5.93638	down			FALSE				180413050	chr5	180412991	+	hs|5q35.3		chr5:180412991-180413050
A_23_P349966	-5.93388	-2.56898	5.93388	down	TMEM130	transmembrane protein 130	FALSE	Homo sapiens transmembrane protein 130 (TMEM130), transcript variant 2, mRNA [NM_152913]	222865	GO:0000139|GO:0016021	98444214	chr7	98444155	-	hs|7q22.1	NM_152913	chr7:98444214-98444155	NM_152913	Hs.270753
A_23_P410625	-5.90691	-2.5624	5.90691	down	ZNF367	zinc finger protein 367	FALSE	Homo sapiens zinc finger protein 367 (ZNF367), mRNA [NM_153695]	195828	GO:0003700|GO:0006357|GO:0005730|GO:0005634|GO:0003677|GO:0046872|GO:0006351	99157186	chr9	99157127	-	hs|9q22.32	NM_153695	chr9:99157186-99157127	NM_153695	Hs.494557
A_33_P3340040	-5.90534	-2.56202	5.90534	down	GINS4	GINS complex subunit 4 (Sld5 homolog)	FALSE	Homo sapiens GINS complex subunit 4 (Sld5 homolog) (GINS4), mRNA [NM_032336]	84296	GO:0005515|GO:0006271|GO:0005737|GO:0005654|GO:0000278	41402101	chr8	41402042	+	hs|8p11.21	NM_032336	chr8:41402042-41402101	NM_032336	Hs.656996
A_24_P37253	-5.90212	-2.56123	5.90212	down	LYPD6	LY6/PLAUR domain containing 6	FALSE	Homo sapiens LY6/PLAUR domain containing 6 (LYPD6), transcript variant 2, mRNA [NM_194317]	130574	GO:0005576	150330002	chr2	150329943	+	hs|2q23.2	NM_194317	chr2:150329943-150330002	NM_194317	Hs.21929
A_23_P12816	-5.88971	-2.5582	5.88971	down	HELLS	helicase, lymphoid-specific	FALSE	Homo sapiens helicase, lymphoid-specific (HELLS), transcript variant 1, mRNA [NM_018063]	3070	GO:0005515|GO:0043066|GO:0031508|GO:0006346|GO:0001655|GO:0004386|GO:0005634|GO:0007275|GO:2001243|GO:0003677|GO:0005524|GO:0006351|GO:0010216|GO:0007067|GO:0005721|GO:0003682|GO:0046651|GO:0000775	96354540	chr10	96354481	+	hs|10q23.33	NM_018063	chr10:96354481-96354540	NM_018063	Hs.655830
A_33_P3606685	-5.88733	-2.55761	5.88733	down	C12orf80	chromosome 12 open reading frame 80	FALSE	Homo sapiens chromosome 12 open reading frame 80 (C12orf80), mRNA [NM_001242696]	283403		52599432	chr12	52599373	-	hs|12q13.13	NM_001242696	chr12:52599432-52599373	NM_001242696	Hs.667179
A_24_P38081	-5.86682	-2.55258	5.86682	down	FKBP5	FK506 binding protein 5	FALSE	Homo sapiens FK506 binding protein 5 (FKBP5), transcript variant 1, mRNA [NM_004117]	2289	GO:0000413|GO:0061077|GO:0006457|GO:0031072|GO:0005789|GO:0005730|GO:0003755|GO:0005528|GO:0005634|GO:0070062	35541987	chr6	35541928	-	hs|6p21.31	NM_004117	chr6:35541987-35541928	NM_004117	Hs.407190
A_23_P218827	-5.84862	-2.5481	5.84862	down	POLQ	polymerase (DNA directed), theta	FALSE	Homo sapiens polymerase (DNA directed), theta (POLQ), mRNA [NM_199420]	10721	GO:0043142|GO:0003684|GO:0006261|GO:0006281|GO:0006200|GO:0003887|GO:0004386|GO:0005654|GO:0005524	121150761	chr3	121150702	-	hs|3q13.33	NM_199420	chr3:121150761-121150702	NM_199420	Hs.241517
A_23_P333498	-5.82968	-2.54342	5.82968	down	EEPD1	endonuclease/exonuclease/phosphatase family domain containing 1	FALSE	Homo sapiens endonuclease/exonuclease/phosphatase family domain containing 1 (EEPD1), mRNA [NM_030636]	80820	GO:0006281|GO:0003677	36340917	chr7	36340858	+	hs|7p14.2	NM_030636	chr7:36340858-36340917	NM_030636	Hs.487994
A_32_P103633	-5.82536	-2.54235	5.82536	down	MCM2	minichromosome maintenance complex component 2	FALSE	Homo sapiens minichromosome maintenance complex component 2 (MCM2), transcript variant 1, mRNA [NM_004526]	4171	GO:0005515|GO:0042555|GO:0006334|GO:0005730|GO:0005634|GO:0003688|GO:0003677|GO:0005524|GO:0046872|GO:0003678|GO:0006260|GO:0042393|GO:0007049|GO:0006271|GO:0000082|GO:0005737|GO:0006270|GO:0015630|GO:0006268|GO:0071353|GO:0005654|GO:0005664|GO:0000278|GO:0000785	127340864	chr3	127340805	+	hs|3q21.3	NM_004526	chr3:127340805-127340864	NM_004526	Hs.477481
A_33_P3260307	-5.82025	-2.54108	5.82025	down	CARHSP1	calcium regulated heat stable protein 1, 24kDa	FALSE	Homo sapiens calcium regulated heat stable protein 1, 24kDa (CARHSP1), transcript variant 2, mRNA [NM_001042476]	23589	GO:0035556|GO:0043488|GO:0006355|GO:0019902|GO:0000932|GO:0000177|GO:0043186|GO:0003730|GO:0003677|GO:0070062|GO:0005829	8946862	chr16	8946803	-	hs|16p13.2	NM_001042476	chr16:8946862-8946803	NM_001042476	Hs.632184
A_24_P20746	-5.80542	-2.5374	5.80542	down	PRR16	proline rich 16	FALSE	Homo sapiens proline rich 16 (PRR16), mRNA [NM_016644]	51334		120022145	chr5	120022086	+	hs|5q23.1	NM_016644	chr5:120022086-120022145	NM_016644	Hs.157461
A_23_P115407	-5.79814	-2.53559	5.79814	down	GSTM1	glutathione S-transferase mu 1	FALSE	Homo sapiens glutathione S-transferase mu 1 (GSTM1), transcript variant 2, mRNA [NM_146421]	2944	GO:0043295|GO:0005737|GO:0006805|GO:0018916|GO:0070458|GO:0042178|GO:0006749|GO:0044281|GO:0019899|GO:0004364|GO:0042803|GO:0005829	110231731	chr1	110231672	+	hs|1p13.3	NM_146421	chr1:110231672-110231731	NM_146421	Hs.301961
A_33_P3407256	-5.79322	-2.53437	5.79322	down	TRIP13	thyroid hormone receptor interactor 13	FALSE	Homo sapiens thyroid hormone receptor interactor 13 (TRIP13), transcript variant 2, mRNA [NM_001166260]	9319	GO:0003712|GO:0005515|GO:0017111|GO:0048477|GO:0006366|GO:0007286|GO:0005634|GO:0001556|GO:0007283|GO:0005524|GO:0042802|GO:0006302|GO:0007144|GO:0001673|GO:0007130|GO:2001141|GO:0007141|GO:0007131	901529	chr5	901470	+	hs|5p15.33	NM_001166260	chr5:901470-901529	NM_001166260	Hs.436187
A_23_P171107	-5.77797	-2.53056	5.77797	down	CCNB3	cyclin B3	FALSE	Homo sapiens cyclin B3 (CCNB3), transcript variant 3, mRNA [NM_033031]	85417	GO:0005515|GO:0007126|GO:0019901|GO:0010389|GO:0005730|GO:0005634|GO:0000079	50094750	chrX	50094691	+	hs|Xp11.22	NM_033031	chrX:50094691-50094750	NM_033031	Hs.130310
A_24_P303145	-5.76875	-2.52826	5.76875	down	ANKH	ANKH inorganic pyrophosphate transport regulator	FALSE	Homo sapiens ANKH inorganic pyrophosphate transport regulator (ANKH), mRNA [NM_054027]	56172	GO:0030500|GO:0001501|GO:0005886|GO:0005887|GO:0019867|GO:0035435|GO:0015114|GO:0007626|GO:0005315|GO:0016021|GO:0030504|GO:0030505	14705088	chr5	14705029	-	hs|5p15.2	NM_054027	chr5:14705088-14705029	NM_054027	Hs.156727
A_23_P40718	-5.75051	-2.52369	5.75051	down	PARVB	parvin, beta	FALSE	Homo sapiens parvin, beta (PARVB), transcript variant 1, mRNA [NM_001003828]	29780	GO:0005515|GO:0030018|GO:0005886|GO:0031532|GO:0034329|GO:0030032|GO:0003779|GO:0030027|GO:0005829|GO:0030031|GO:0071963|GO:0005856|GO:0007155|GO:0005925	44559760	chr22	44553927	+	hs|22q13.31	NM_001003828	chr22:44553927-44559760	NM_001003828	Hs.475074
A_23_P361381	-5.74278	-2.52175	5.74278	down	DMC1	DNA meiotic recombinase 1	FALSE	Homo sapiens DNA meiotic recombinase 1 (DMC1), transcript variant 1, mRNA [NM_007068]	11144	GO:0005515|GO:0000781|GO:0000794|GO:0006200|GO:0005694|GO:0007286|GO:0007292|GO:0007283|GO:0001556|GO:0003677|GO:0005524|GO:0007129|GO:0001541|GO:0007126|GO:0007141|GO:0008094|GO:0007131	38916061	chr22	38916002	-	hs|22q13.1	NM_007068	chr22:38916061-38916002	NM_007068	Hs.339396
A_23_P157793	-5.73255	-2.51918	5.73255	down	CA9	carbonic anhydrase IX	FALSE	Homo sapiens carbonic anhydrase IX (CA9), mRNA [NM_001216]	768	GO:0005886|GO:0042493|GO:0005730|GO:0071456|GO:0061418|GO:0031528|GO:0004089|GO:0044281|GO:0033574|GO:0046903|GO:0016323|GO:0015701|GO:0008270|GO:0016021|GO:0002009|GO:0006730	35679204	chr9	35677817	+	hs|9p13.3	NM_001216	chr9:35677817-35679204	NM_001216	Hs.63287
A_23_P94216	-5.71802	-2.51552	5.71802	down	LONRF1	LON peptidase N-terminal domain and ring finger 1	FALSE	Homo sapiens LON peptidase N-terminal domain and ring finger 1 (LONRF1), mRNA [NM_152271]	91694	GO:0006200|GO:0004176|GO:0006508|GO:0008270	12580188	chr8	12580129	-	hs|8p23.1	NM_152271	chr8:12580188-12580129	NM_152271	Hs.180178
A_23_P18579	-5.70265	-2.51163	5.70265	down	PTTG2	pituitary tumor-transforming 2	FALSE	Homo sapiens pituitary tumor-transforming 2 (PTTG2), mRNA [NM_006607]	10744	GO:0003674|GO:0051276|GO:0017124|GO:0005737|GO:0005634	37962401	chr4	37962342	+	hs|4p14	NM_006607	chr4:37962342-37962401	NM_006607	Hs.668806
A_23_P21436	-5.69968	-2.51088	5.69968	down	PHF19	PHD finger protein 19	FALSE	Homo sapiens PHD finger protein 19 (PHF19), transcript variant 1, mRNA [NM_015651]	26147	GO:0005515|GO:0035098|GO:0061087|GO:0019827|GO:0008270|GO:0035064|GO:0000122|GO:0006351|GO:0016568	123618304	chr9	123618245	-	hs|9q33.2	NM_015651	chr9:123618304-123618245	NM_015651	Hs.460124
A_23_P7873	-5.69474	-2.50963	5.69474	down	MCM3	minichromosome maintenance complex component 3	FALSE	Homo sapiens minichromosome maintenance complex component 3 (MCM3), transcript variant 1, mRNA [NM_002388]	4172	GO:0005515|GO:0042555|GO:0048471|GO:0005813|GO:0005658|GO:0005730|GO:0005634|GO:0003677|GO:0005524|GO:0003678|GO:0043231|GO:0006260|GO:0006271|GO:0000082|GO:0006270|GO:0005654|GO:0032508|GO:0000278	52128952	chr6	52128893	-	hs|6p12.2	NM_002388	chr6:52128952-52128893	NM_002388	Hs.179565
A_32_P525524	-5.67133	-2.50369	5.67133	down	ITPRIPL1	inositol 1,4,5-trisphosphate receptor interacting protein-like 1	FALSE	Homo sapiens inositol 1,4,5-trisphosphate receptor interacting protein-like 1 (ITPRIPL1), transcript variant 1, mRNA [NM_178495]	150771	GO:0016021	96994003	chr2	96993944	+	hs|2q11.2	NM_178495	chr2:96993944-96994003	NM_178495	Hs.65009
A_23_P395374	-5.66128	-2.50113	5.66128	down	HIST1H4D	histone cluster 1, H4d	FALSE	Homo sapiens histone cluster 1, H4d (HIST1H4D), mRNA [NM_003539]	8360		26189011	chr6	26188952	-	hs|6p22.2	NM_003539	chr6:26189011-26188952	NM_003539	Hs.248179
A_33_P3241753	-5.66039	-2.5009	5.66039	down	NDUFA12	NADH dehydrogenase (ubiquinone) 1 alpha subcomplex, 12	FALSE	Homo sapiens NADH dehydrogenase (ubiquinone) 1 alpha subcomplex, 12 (NDUFA12), transcript variant 1, mRNA [NM_018838]	55967	GO:0022904|GO:0005739|GO:0005737|GO:0005747|GO:0007585|GO:0005743|GO:0009055|GO:0044281|GO:0008137|GO:0006979|GO:0044237	95365169	chr12	95365110	-	hs|12q22	NM_018838	chr12:95365169-95365110	NM_018838	Hs.506374
A_23_P29594	-5.65813	-2.50033	5.65813	down	RPL39L	ribosomal protein L39-like	FALSE	Homo sapiens ribosomal protein L39-like (RPL39L), mRNA [NM_052969]	116832	GO:0003735|GO:0022625|GO:0007283|GO:0006412	186845840	chr3	186839111	-	hs|3q27.3	NM_052969	chr3:186845840-186839111	NM_052969	Hs.647900
A_23_P401606	-5.65249	-2.49889	5.65249	down	EDIL3	EGF-like repeats and discoidin I-like domains 3	FALSE	Homo sapiens EGF-like repeats and discoidin I-like domains 3 (EDIL3), transcript variant 1, mRNA [NM_005711]	10085	GO:0005178|GO:0010811|GO:0005509|GO:0007275|GO:0007155|GO:0070062	83238522	chr5	83238463	-	hs|5q14.3	NM_005711	chr5:83238522-83238463	NM_005711	Hs.482730
A_23_P34345	-5.63989	-2.49567	5.63989	down	VCAM1	vascular cell adhesion molecule 1	FALSE	Homo sapiens vascular cell adhesion molecule 1 (VCAM1), transcript variant 1, mRNA [NM_001078]	7412	GO:0035924|GO:0060710|GO:0005886|GO:0005783|GO:0045471|GO:0019221|GO:0002102|GO:0030175|GO:0050901|GO:0005615|GO:0010043|GO:0007507|GO:0030198|GO:0010212|GO:0071356|GO:0042102|GO:0030183|GO:0032496|GO:0007159|GO:0022614|GO:0016032|GO:0071333|GO:0007155|GO:0050839|GO:0007157|GO:0070062|GO:0060333|GO:0001666|GO:0002526|GO:0005794|GO:0009986|GO:0007584|GO:0007568|GO:0045177|GO:0002544|GO:0042383|GO:…	101203842	chr1	101203783	+	hs|1p21.2	NM_001078	chr1:101203783-101203842	NM_001078	Hs.109225
A_24_P406830	-5.63579	-2.49462	5.63579	down	MTMR2	myotubularin related protein 2	FALSE	Homo sapiens myotubularin related protein 2 (MTMR2), transcript variant 2, mRNA [NM_201278]	8898	GO:0005515|GO:0008219|GO:0030424|GO:0005634|GO:0044281|GO:0030425|GO:0035335|GO:0042803|GO:0005829|GO:0005737|GO:0006470|GO:0043197|GO:0048666|GO:0045806|GO:0004725|GO:0031642|GO:0005774|GO:0051262|GO:0006661|GO:2000643|GO:2000645|GO:0052866|GO:0008021|GO:0032288|GO:0097062|GO:0090394|GO:0031901|GO:0046855|GO:0097060|GO:0046856|GO:0008138|GO:0006644|GO:0002091	95566186	chr11	95566127	-	hs|11q21	NM_201278	chr11:95566186-95566127	NM_201278	Hs.181326
A_23_P46351	-5.63234	-2.49373	5.63234	down	TDRKH	tudor and KH domain containing	FALSE	Homo sapiens tudor and KH domain containing (TDRKH), transcript variant 3, mRNA [NM_006862]	11022	GO:0009566|GO:0005739|GO:0003723|GO:0034587|GO:0071546|GO:0031047|GO:0007283|GO:0071547|GO:0030154|GO:0043046|GO:0007140	151746976	chr1	151746917	-	hs|1q21.3	NM_006862	chr1:151746976-151746917	NM_006862	Hs.144439
A_23_P23303	-5.62261	-2.49124	5.62261	down	EXO1	exonuclease 1	FALSE	Homo sapiens exonuclease 1 (EXO1), transcript variant 3, mRNA [NM_003686]	9156	GO:0005515|GO:0035312|GO:0008409|GO:0090305|GO:0045190|GO:0051908|GO:0005634|GO:0006310|GO:0016446|GO:0003677|GO:0046872|GO:0004527|GO:0006281|GO:0007126|GO:0045145|GO:0004523|GO:0043566|GO:0048256|GO:0006298|GO:0000737|GO:0000738|GO:0002455	242048776	chr1	242048717	+	hs|1q43	NM_003686	chr1:242048717-242048776	NM_003686	Hs.498248
A_33_P3355185	-5.61055	-2.48814	5.61055	down	BCL2	B-cell CLL/lymphoma 2	FALSE	Homo sapiens B-cell CLL/lymphoma 2 (BCL2), transcript variant beta, mRNA [NM_000657]	596	GO:0016248|GO:0005515|GO:0001656|GO:0008219|GO:0030308|GO:0001658|GO:0030307|GO:0010523|GO:0007409|GO:0002020|GO:0009791|GO:0006808|GO:0031069|GO:0016337|GO:0018105|GO:0018107|GO:0010039|GO:0014031|GO:0001662|GO:0002326|GO:0033033|GO:0010332|GO:0031625|GO:0000209|GO:0002320|GO:0033077|GO:0031965|GO:0030336|GO:0007565|GO:0010559|GO:0007569|GO:0032469|GO:0009636|GO:0001503|GO:0002931|GO:0005789|GO:…	60985460	chr18	60985401	-	hs|18q21.33	NM_000657	chr18:60985460-60985401	NM_000657	Hs.150749
A_23_P37988	-5.60652	-2.4871	5.60652	down	CPNE2	copine II	FALSE	Homo sapiens copine II (CPNE2), mRNA [NM_152727]	221184		57181491	chr16	57180203	+	hs|16q13	NM_152727	chr16:57180203-57181491	NM_152727	Hs.339809
A_33_P3344243	-5.60335	-2.48629	5.60335	down	C4orf46	chromosome 4 open reading frame 46	FALSE	Homo sapiens chromosome 4 open reading frame 46 (C4orf46), transcript variant 1, mRNA [NM_001008393]	201725		159587916	chr4	159587857	-	hs|4q32.1	NM_001008393	chr4:159587916-159587857	NM_001008393	Hs.380920
A_23_P415411	-5.58716	-2.48211	5.58716	down	HIST1H4E	histone cluster 1, H4e	FALSE	Homo sapiens histone cluster 1, H4e (HIST1H4E), mRNA [NM_003545]	8367		26205231	chr6	26205172	+	hs|6p22.2	NM_003545	chr6:26205172-26205231	NM_003545	Hs.662174
A_23_P146512	-5.58568	-2.48173	5.58568	down	GOLM1	golgi membrane protein 1	FALSE	Homo sapiens golgi membrane protein 1 (GOLM1), transcript variant 1, mRNA [NM_016548]	51280	GO:0005515|GO:0006997|GO:0005794|GO:0005887|GO:0005615|GO:0070062|GO:0019216	88641621	chr9	88641562	-	hs|9q21.33	NM_016548	chr9:88641621-88641562	NM_016548	Hs.494337
A_23_P126212	-5.58158	-2.48067	5.58158	down	CLSPN	claspin	FALSE	Homo sapiens claspin (CLSPN), transcript variant 1, mRNA [NM_022111]	63967	GO:0005515|GO:0010997|GO:0031572|GO:0006915|GO:0003677|GO:0006921|GO:0006260|GO:0032147|GO:0006281|GO:0018105|GO:0005654|GO:0000077|GO:0033314	36204176	chr1	36204117	-	hs|1p34.3	NM_022111	chr1:36204176-36204117	NM_022111	Hs.175613
A_33_P3332487	-5.58113	-2.48056	5.58113	down	FANK1	fibronectin type III and ankyrin repeat domains 1	FALSE	fibronectin type III and ankyrin repeat domains 1 [Source:HGNC Symbol;Acc:23527] [ENST00000368689]	92565	GO:0005737|GO:0005730|GO:0005634	127684094	chr10	127684035	+	hs|10q26.2		chr10:127684035-127684094
A_33_P3271635	-5.56708	-2.47692	5.56708	down	HLA-DPB1	major histocompatibility complex, class II, DP beta 1	FALSE	Homo sapiens major histocompatibility complex, class II, DP beta 1 (HLA-DPB1), mRNA [NM_002121]	3115	GO:0032729|GO:0050852|GO:0012507|GO:0005886|GO:0009986|GO:0019221|GO:0031295|GO:0042613|GO:0005765|GO:0032588|GO:0030666|GO:0019886|GO:0000139|GO:0050870|GO:0042605|GO:0042102|GO:0071556|GO:0030669|GO:0010008|GO:0060333|GO:0030658	33048537	chr6	33048489	+	hs|6p21.32	NM_002121	chr6:33048489-33048537	NM_002121	Hs.485130
A_23_P141447	-5.5623	-2.47568	5.5623	down	RDM1	RAD52 motif containing 1	FALSE	Homo sapiens RAD52 motif containing 1 (RDM1), transcript variant 2, mRNA [NM_001034836]	201299	GO:0005737|GO:0015030|GO:0006281|GO:0000166|GO:0016605|GO:0003723|GO:0005730|GO:0006310|GO:0003677	34249654	chr17	34249595	-	hs|17q12	NM_001034836	chr17:34249654-34249595	NM_001034836	Hs.194411
A_23_P113748	-5.55696	-2.4743	5.55696	down	ZNF385D	zinc finger protein 385D	FALSE	Homo sapiens zinc finger protein 385D (ZNF385D), mRNA [NM_024697]	79750	GO:0008270|GO:0005634|GO:0003676	21478580	chr3	21478521	-	hs|3p24.3	NM_024697	chr3:21478580-21478521	NM_024697	Hs.21026
A_24_P926507	-5.55642	-2.47416	5.55642	down	SLC14A1	solute carrier family 14 (urea transporter), member 1 (Kidd blood group)	FALSE	Homo sapiens solute carrier family 14 (urea transporter), member 1 (Kidd blood group) (SLC14A1), transcript variant 4, mRNA [NM_001146037]	6563	GO:0016323|GO:0005886|GO:0005887|GO:0005372|GO:0015265|GO:0015204|GO:0006833|GO:0071918|GO:0055085|GO:0015840	43331985	chr18	43331926	+	hs|18q12.3	NM_001146037	chr18:43331926-43331985	NM_001146037	Hs.101307
A_33_P3659876	-5.54637	-2.47154	5.54637	down	NCAPG2	non-SMC condensin II complex, subunit G2	FALSE	Homo sapiens non-SMC condensin II complex, subunit G2 (NCAPG2), transcript variant 2, mRNA [NM_001281932]	54892	GO:0005515|GO:0007067|GO:0030261|GO:0001833|GO:0005730|GO:0005654|GO:0005634|GO:0035064|GO:0000278	158437043	chr7	158436984	-	hs|7q36.3	NM_001281932	chr7:158437043-158436984	NM_001281932	Hs.18616
A_24_P67395	-5.54634	-2.47154	5.54634	down	KRT8	keratin 8	FALSE	Homo sapiens keratin 8 (KRT8), transcript variant 2, mRNA [NM_002273]	3856	GO:0005515|GO:0005882|GO:0030018|GO:0060706|GO:0097284|GO:0045214|GO:0005634|GO:0097191|GO:0032403|GO:0016363|GO:0033209|GO:0042383|GO:0005737|GO:0016010|GO:0005198|GO:0051599|GO:0097110|GO:0043034|GO:0016032|GO:0005654|GO:0045095|GO:0070062|GO:0051707	53294995	chr12	53294461	-	hs|12q13.13	NM_002273	chr12:53294995-53294461	NM_002273	Hs.533782
A_32_P72181	-5.52736	-2.46659	5.52736	down	LINC00669	long intergenic non-protein coding RNA 669	FALSE	Homo sapiens long intergenic non-protein coding RNA 669 (LINC00669), long non-coding RNA [NR_024391]	647946		36787669	chr18	36787610	-	hs|18q12.2	NR_024391	chr18:36787669-36787610	NR_024391	Hs.649350
A_33_P3257179	-5.52043	-2.46478	5.52043	down			FALSE				178006233	chr1	178006174	-	hs|1q25.2		chr1:178006233-178006174
A_23_P43690	-5.51539	-2.46346	5.51539	down	BNC2	basonuclin 2	FALSE	Homo sapiens basonuclin 2 (BNC2), mRNA [NM_017637]	54796	GO:0006355|GO:0005737|GO:0003416|GO:0005886|GO:0060021|GO:0060485|GO:0005634|GO:0043586|GO:0003677|GO:0046872|GO:0006351	16435701	chr9	16435642	-	hs|9p22.3	NM_017637	chr9:16435701-16435642	NM_017637	Hs.656581
A_33_P3223417	-5.51451	-2.46323	5.51451	down	SLC26A4-AS1	SLC26A4 antisense RNA 1	FALSE	Homo sapiens SLC26A4 antisense RNA 1 (SLC26A4-AS1), long non-coding RNA [NR_028137]	286002		107297462	chr7	107297403	-	hs|7q22.3	NR_028137	chr7:107297462-107297403	NR_028137	Hs.512611
A_23_P44466	-5.50652	-2.46114	5.50652	down	CCDC102B	coiled-coil domain containing 102B	FALSE	Homo sapiens coiled-coil domain containing 102B (CCDC102B), transcript variant 2, mRNA [NM_024781]	79839		66722132	chr18	66722073	+	hs|18q22.1	NM_024781	chr18:66722073-66722132	NM_024781	Hs.280781
A_23_P259692	-5.48959	-2.4567	5.48959	down	PSAT1	phosphoserine aminotransferase 1	FALSE	Homo sapiens phosphoserine aminotransferase 1 (PSAT1), transcript variant 1, mRNA [NM_058179]	29968	GO:0034641|GO:0030170|GO:0008652|GO:0004648|GO:0006564|GO:0044281|GO:0008615|GO:0070062|GO:0005829	80944837	chr9	80944778	+	hs|9q21.2	NM_058179	chr9:80944778-80944837	NM_058179	Hs.494261
A_24_P97825	-5.47645	-2.45324	5.47645	down	CCDC69	coiled-coil domain containing 69	FALSE	Homo sapiens coiled-coil domain containing 69 (CCDC69), mRNA [NM_015621]	26112		150561538	chr5	150561479	-	hs|5q33.1	NM_015621	chr5:150561538-150561479	NM_015621	Hs.655336
A_23_P88731	-5.47491	-2.45284	5.47491	down	RAD51	RAD51 recombinase	FALSE	Homo sapiens RAD51 recombinase (RAD51), transcript variant 1, mRNA [NM_002875]	5888	GO:0005515|GO:0000793|GO:0048471|GO:0006200|GO:0005634|GO:0010569|GO:0042802|GO:0006302|GO:0005739|GO:0005737|GO:0003690|GO:0003697|GO:0000724|GO:0005759|GO:0051260|GO:0007131|GO:0043142|GO:0000794|GO:0005815|GO:0070182|GO:0005730|GO:0006310|GO:0000800|GO:0000228|GO:0008022|GO:0006312|GO:0005524|GO:0071479|GO:0006974|GO:0003684|GO:0007126|GO:0006281|GO:0016605|GO:0000730|GO:0006268|GO:0005654|GO:…	41023666	chr15	41023607	+	hs|15q15.1	NM_002875	chr15:41023607-41023666	NM_002875	Hs.631709
A_33_P3367332	-5.44851	-2.44586	5.44851	down	FAM213B	family with sequence similarity 213, member B	FALSE	Homo sapiens family with sequence similarity 213, member B (FAM213B), transcript variant 1, mRNA [NM_001195736]	127281	GO:0019371|GO:0019369|GO:0005737|GO:0001516|GO:0005783|GO:0043209|GO:0047017|GO:0044281|GO:0070062|GO:0055114|GO:0016616|GO:0005829	2522857	chr1	2522799	+	hs|1p36.32	NM_001195736	chr1:2522799-2522857	NM_001195736	Hs.462033
A_23_P156562	-5.44759	-2.44562	5.44759	down	CRIP3	cysteine-rich protein 3	FALSE	Homo sapiens cysteine-rich protein 3 (CRIP3), mRNA [NM_206922]	401262	GO:0005737|GO:0042098|GO:0008270	43273423	chr6	43273364	-	hs|6p21.1	NM_206922	chr6:43273423-43273364	NM_206922	Hs.653165
A_32_P231617	-5.43763	-2.44298	5.43763	down	TM4SF1	transmembrane 4 L six family member 1	FALSE	Homo sapiens transmembrane 4 L six family member 1 (TM4SF1), mRNA [NM_014220]	4071	GO:0008150|GO:0003674|GO:0005887	149093493	chr3	149093343	-	hs|3q25.1	NM_014220	chr3:149093493-149093343	NM_014220	Hs.351316
A_24_P41975	-5.41423	-2.43676	5.41423	down	TDRKH	tudor and KH domain containing	FALSE	Homo sapiens tudor and KH domain containing (TDRKH), transcript variant 1, mRNA [NM_001083965]	11022	GO:0009566|GO:0005739|GO:0003723|GO:0034587|GO:0071546|GO:0031047|GO:0007283|GO:0071547|GO:0030154|GO:0043046|GO:0007140	151746339	chr1	151746280	-	hs|1q21.3	NM_001083965	chr1:151746339-151746280	NM_001083965	Hs.144439
A_24_P182620	-5.41157	-2.43605	5.41157	down	CELSR2	cadherin, EGF LAG seven-pass G-type receptor 2	FALSE	Homo sapiens cadherin, EGF LAG seven-pass G-type receptor 2 (CELSR2), mRNA [NM_001408]	1952	GO:0022407|GO:0006355|GO:0005886|GO:0004930|GO:0005509|GO:0003341|GO:0021999|GO:0032880|GO:0048813|GO:0042384|GO:0005737|GO:0007186|GO:0007218|GO:0021591|GO:0033326|GO:0016021|GO:0001764|GO:0016055|GO:0007156	109818051	chr1	109817992	+	hs|1p13.3	NM_001408	chr1:109817992-109818051	NM_001408	Hs.57652
A_32_P36143	-5.39098	-2.43055	5.39098	down			FALSE	AL523350 Homo sapiens NEUROBLASTOMA COT 25-NORMALIZED Homo sapiens cDNA clone CS0DC001YL20 5-PRIME, mRNA sequence [AL523350]			170125716	chr6	170125657	+	hs|6q27	AL523350	chr6:170125657-170125716		Hs.416013
A_32_P204722	-5.38447	-2.4288	5.38447	down			FALSE	HSU09087 thymopoietin beta {Homo sapiens} (exp=-1; wgp=0; cg=0), partial (28%) [THC2520108]			74702649	chr16	74702590	+	hs|16q23.1		chr16:074702590-074702649
A_23_P389919	-5.38144	-2.42799	5.38144	down	WHSC1	Wolf-Hirschhorn syndrome candidate 1	FALSE	Homo sapiens Wolf-Hirschhorn syndrome candidate 1 (WHSC1), transcript variant 1, mRNA [NM_133330]	7468	GO:0005515|GO:0031965|GO:0003289|GO:0005694|GO:0005730|GO:0034968|GO:0005634|GO:0000122|GO:0009653|GO:0003677|GO:0003290|GO:0006351|GO:0018024|GO:0060348|GO:0005737|GO:0003149|GO:0003682|GO:0008270	1983605	chr4	1983546	+	hs|4p16.3	NM_133330	chr4:1983546-1983605	NM_133330	Hs.113876
A_23_P428129	-5.35632	-2.42124	5.35632	down	CDKN1C	cyclin-dependent kinase inhibitor 1C (p57, Kip2)	FALSE	Homo sapiens cyclin-dependent kinase inhibitor 1C (p57, Kip2) (CDKN1C), transcript variant 1, mRNA [NM_000076]	1028	GO:0005515|GO:0033673|GO:0008285|GO:0071901|GO:0042551|GO:0050680|GO:0005634|GO:0000079|GO:0000122|GO:0001890|GO:0042326|GO:0005737|GO:0004861|GO:0007050|GO:0045893|GO:0000080|GO:0045892|GO:0030511	2904962	chr11	2904903	-	hs|11p15.4	NM_000076	chr11:2904962-2904903	NM_000076	Hs.106070
A_24_P173754	-5.34253	-2.41752	5.34253	down	C1orf21	chromosome 1 open reading frame 21	FALSE	Homo sapiens chromosome 1 open reading frame 21 (C1orf21), mRNA [NM_030806]	81563		184588664	chr1	184567549	+	hs|1q25.3	NM_030806	chr1:184567549-184588664	NM_030806	Hs.744936
A_24_P289471	-5.32339	-2.41234	5.32339	down	RNASET2	ribonuclease T2	FALSE	Homo sapiens ribonuclease T2 (RNASET2), mRNA [NM_003730]	8635	GO:0003723|GO:0033897|GO:0005788|GO:0005576|GO:0004540|GO:0005764|GO:0005615|GO:0070062|GO:0043202|GO:0006401	167365982	chr6	167362061	-	hs|6q27	NM_003730	chr6:167365982-167362061	NM_003730	Hs.529989
A_23_P57417	-5.31823	-2.41095	5.31823	down	MMP11	matrix metallopeptidase 11 (stromelysin 3)	FALSE	Homo sapiens matrix metallopeptidase 11 (stromelysin 3) (MMP11), mRNA [NM_005940]	4320	GO:0045599|GO:0005796|GO:0005509|GO:0005578|GO:0005576|GO:0007275|GO:0031012|GO:0022617|GO:0030198|GO:0030199|GO:0030574|GO:0006508|GO:0071711|GO:0008270|GO:0004222	24126332	chr22	24126273	+	hs|22q11.23	NM_005940	chr22:24126273-24126332	NM_005940	Hs.143751
A_33_P3230254	-5.30127	-2.40634	5.30127	down	NCAPG	non-SMC condensin I complex, subunit G	FALSE	Homo sapiens non-SMC condensin I complex, subunit G (NCAPG), transcript variant 1, mRNA [NM_022346]	64151	GO:0005515|GO:0000796|GO:0007076|GO:0005813|GO:0005737|GO:0005634|GO:0015629|GO:0000278|GO:0005829	17846485	chr4	17846426	+	hs|4p15.31	NM_022346	chr4:17846426-17846485	NM_022346	Hs.567567
A_24_P32887	-5.29161	-2.40371	5.29161	down	BRD3	bromodomain containing 3	FALSE	Homo sapiens bromodomain containing 3 (BRD3), mRNA [NM_007371]	8019	GO:0005515|GO:0006357|GO:0003682|GO:0070577|GO:0005634|GO:0006351|GO:0016568	136901234	chr9	136901175	-	hs|9q34.2	NM_007371	chr9:136901234-136901175	NM_007371	Hs.522472
A_24_P887857	-5.28912	-2.40303	5.28912	down			FALSE				28895897	chr17	28895838	-	hs|17q11.2		chr17:028895897-028895838
A_23_P33868	-5.28466	-2.40181	5.28466	down	LPAR4	lysophosphatidic acid receptor 4	FALSE	Homo sapiens lysophosphatidic acid receptor 4 (LPAR4), transcript variant 2, mRNA [NM_005296]	2846	GO:0007186|GO:0005886|GO:0005887|GO:0004930|GO:0008289	78012042	chrX	78011983	+	hs|Xq21.1	NM_005296	chrX:78011983-78012042	NM_005296	Hs.522701
A_32_P1701	-5.27804	-2.4	5.27804	down	POLA1	polymerase (DNA directed), alpha 1, catalytic subunit	FALSE	Homo sapiens polymerase (DNA directed), alpha 1, catalytic subunit (POLA1), mRNA [NM_016937]	5422	GO:0005515|GO:0008408|GO:0090305|GO:0008283|GO:0005658|GO:0003887|GO:0005634|GO:0005635|GO:0006303|GO:0019985|GO:0046872|GO:0016363|GO:0006273|GO:0000084|GO:0000082|GO:0005737|GO:0006271|GO:0006272|GO:0000083|GO:0000723|GO:0000166|GO:0001882|GO:0006270|GO:0000722|GO:0016032|GO:0006297|GO:0000785|GO:0051539|GO:0046982|GO:0003896|GO:0005730|GO:0003677|GO:0006260|GO:0006281|GO:0003682|GO:0000731|GO:…	25014962	chrX	25014903	+	hs|Xp21.3	NM_016937	chrX:25014903-25014962	NM_016937	Hs.567319
A_24_P227927	-5.26556	-2.39659	5.26556	down	IL21R	interleukin 21 receptor	FALSE	Homo sapiens interleukin 21 receptor (IL21R), transcript variant 2, mRNA [NM_181078]	50615	GO:0030101|GO:0016021|GO:0001532|GO:0038114	27461383	chr16	27461324	+	hs|16p12.1	NM_181078	chr16:27461324-27461383	NM_181078	Hs.210546
A_23_P421011	-5.2648	-2.39638	5.2648	down	KAZALD1	Kazal-type serine peptidase inhibitor domain 1	FALSE	Homo sapiens Kazal-type serine peptidase inhibitor domain 1 (KAZALD1), mRNA [NM_030929]	81621	GO:0001503|GO:0030198|GO:0007275|GO:0005614|GO:0001558|GO:0030154|GO:0005520	102825329	chr10	102825270	+	hs|10q24.31	NM_030929	chr10:102825270-102825329	NM_030929	Hs.632079
A_32_P96036	-5.26323	-2.39595	5.26323	down	MEX3A	mex-3 RNA binding family member A	FALSE	Homo sapiens mex-3 RNA binding family member A (MEX3A), mRNA [NM_001093725]	92312	GO:0000932|GO:0008270|GO:0005634	156042043	chr1	156041984	-	hs|1q22	NM_001093725	chr1:156042043-156041984	NM_001093725	Hs.591496
A_24_P139901	-5.25989	-2.39503	5.25989	down	GYPC	glycophorin C (Gerbich blood group)	FALSE	Homo sapiens glycophorin C (Gerbich blood group) (GYPC), transcript variant 1, mRNA [NM_002101]	2995	GO:0005515|GO:0005886|GO:0005887|GO:0030863	127453713	chr2	127453654	+	hs|2q14.3	NM_002101	chr2:127453654-127453713	NM_002101	Hs.59138
A_24_P322229	-5.25683	-2.39419	5.25683	down	RASL10B	RAS-like, family 10, member B	FALSE	Homo sapiens RAS-like, family 10, member B (RASL10B), mRNA [NM_033315]	91608	GO:0006184|GO:0005886|GO:0007264|GO:0090277|GO:0005525|GO:0003050	34069948	chr17	34069889	+	hs|17q12	NM_033315	chr17:34069889-34069948	NM_033315	Hs.744994
A_33_P3350621	-5.25561	-2.39386	5.25561	down	CNRIP1	cannabinoid receptor interacting protein 1	FALSE	Homo sapiens cannabinoid receptor interacting protein 1 (CNRIP1), transcript variant CRIP1b, mRNA [NM_001111101]	25927		68511385	chr2	68511326	-	hs|2p14	NM_001111101	chr2:68511385-68511326	NM_001111101	Hs.212885
A_33_P3217819	-5.24826	-2.39184	5.24826	down	CCNE2	cyclin E2	FALSE	Homo sapiens cyclin E2 (CCNE2), mRNA [NM_057749]	9134	GO:0005515|GO:0000082|GO:0019901|GO:0006270|GO:0000075|GO:0016538|GO:0005654|GO:0000079|GO:0000278|GO:0051301|GO:0005829	95894420	chr8	95894361	-	hs|8q22.1	NM_057749	chr8:95894420-95894361	NM_057749	Hs.521693
A_23_P64611	-5.24525	-2.39101	5.24525	down	P2RY6	pyrimidinergic receptor P2Y, G-protein coupled, 6	FALSE	Homo sapiens pyrimidinergic receptor P2Y, G-protein coupled, 6 (P2RY6), transcript variant 2, mRNA [NM_176798]	5031	GO:0030321|GO:0016323|GO:0045029|GO:0016324|GO:0005886|GO:0045028|GO:0005887|GO:0004930|GO:0007200|GO:0035589|GO:0014911	73008684	chr11	73008625	+	hs|11q13.4	NM_176798	chr11:73008625-73008684	NM_176798	Hs.16362
A_23_P101871	-5.24276	-2.39033	5.24276	down	FBXO17	F-box protein 17	FALSE	Homo sapiens F-box protein 17 (FBXO17), transcript variant 2, mRNA [NM_024907]	115290	GO:0005515|GO:0001948|GO:0019005	39432700	chr19	39432641	-	hs|19q13.2	NM_024907	chr19:39432700-39432641	NM_024907	Hs.531770
A_23_P115482	-5.2426	-2.39028	5.2426	down	UBE2T	ubiquitin-conjugating enzyme E2T (putative)	FALSE	Homo sapiens ubiquitin-conjugating enzyme E2T (putative) (UBE2T), mRNA [NM_014176]	29089	GO:0035519|GO:0085020|GO:0004842|GO:0006513|GO:0016881|GO:0005634|GO:0005524|GO:0044314|GO:0006974|GO:0051865|GO:0070534|GO:0006281|GO:0070979|GO:0003682|GO:0005654|GO:0070936|GO:0031625	202300965	chr1	202300906	-	hs|1q32.1	NM_014176	chr1:202300965-202300906	NM_014176	Hs.5199
A_32_P145010	-5.23846	-2.38914	5.23846	down	LOC729683	uncharacterized LOC729683	FALSE	Homo sapiens uncharacterized LOC729683 (LOC729683), long non-coding RNA [NR_046273]	729683		61779069	chr17	61779010	+	hs|17q23.3	NR_046273	chr17:61779010-61779069	NR_046273	Hs.534931
A_23_P15844	-5.2303	-2.38689	5.2303	down	BRIP1	BRCA1 interacting protein C-terminal helicase 1	FALSE	Homo sapiens BRCA1 interacting protein C-terminal helicase 1 (BRIP1), mRNA [NM_032043]	83990	GO:0005515|GO:0031965|GO:0051539|GO:0006200|GO:0006357|GO:0005634|GO:0044281|GO:0003677|GO:0005524|GO:0046872|GO:0006302|GO:0005737|GO:0004003|GO:0000077|GO:0032508	59760967	chr17	59760908	-	hs|17q23.2	NM_032043	chr17:59760967-59760908	NM_032043	Hs.128903
A_23_P408996	-5.2296	-2.3867	5.2296	down	MBOAT1	membrane bound O-acyltransferase domain containing 1	FALSE	Homo sapiens membrane bound O-acyltransferase domain containing 1 (MBOAT1), transcript variant 1, mRNA [NM_001080480]	154141	GO:0036150|GO:0016747|GO:0005789|GO:0044281|GO:0016021|GO:0006644|GO:0046474|GO:0036152	20101206	chr6	20101147	-	hs|6p22.3	NM_001080480	chr6:20101206-20101147	NM_001080480	Hs.377830
A_33_P3217238	-5.22292	-2.38486	5.22292	down	ATAD2	ATPase family, AAA domain containing 2	FALSE	Homo sapiens ATPase family, AAA domain containing 2 (ATAD2), mRNA [NM_014109]	29028	GO:0006200|GO:0005634|GO:0045893|GO:0016887|GO:0005524|GO:0006351|GO:0070062	124332837	chr8	124332778	-	hs|8q24.13	NM_014109	chr8:124332837-124332778	NM_014109	Hs.370834
A_23_P206441	-5.21804	-2.38351	5.21804	down	FANCA	Fanconi anemia, complementation group A	FALSE	Homo sapiens Fanconi anemia, complementation group A (FANCA), transcript variant 1, mRNA [NM_000135]	2175	GO:0005515|GO:0008585|GO:0005737|GO:0006461|GO:0006281|GO:0042127|GO:0005730|GO:0005654|GO:0005634|GO:0008584|GO:0043240|GO:0007140	89804072	chr16	89804013	-	hs|16q24.3	NM_000135	chr16:89804072-89804013	NM_000135	Hs.744083
A_23_P141092	-5.19979	-2.37845	5.19979	down	TFAP4	transcription factor AP-4 (activating enhancer binding protein 4)	FALSE	Homo sapiens transcription factor AP-4 (activating enhancer binding protein 4) (TFAP4), mRNA [NM_003223]	7023	GO:0005515|GO:0071157|GO:0008285|GO:0006366|GO:0042826|GO:0044212|GO:0003705|GO:0045736|GO:0005634|GO:0042803|GO:0017053|GO:0045944|GO:0006978|GO:0043065|GO:0046982|GO:0003713|GO:0070888|GO:2001269|GO:0000978|GO:0003677|GO:0043923|GO:0043392|GO:0043922|GO:0043565|GO:0001077|GO:0006461|GO:0045893|GO:0045892|GO:0071549	4307948	chr16	4307889	-	hs|16p13.3	NM_003223	chr16:4307948-4307889	NM_003223	Hs.513305
A_23_P60016	-5.19702	-2.37769	5.19702	down	PTTG3P	pituitary tumor-transforming 3, pseudogene	FALSE	Homo sapiens pituitary tumor-transforming 3, pseudogene (PTTG3P), non-coding RNA [NR_002734]	26255	GO:0051276|GO:0017124|GO:0005737|GO:0005634	67680130	chr8	67680071	-	hs|8q13.1	NR_002734	chr8:67680130-67680071	NR_002734	Hs.647156
A_33_P3317460	-5.19577	-2.37734	5.19577	down			FALSE				132056314	chr2	132056255	-	hs|2q21.1		chr2:132056314-132056255
A_33_P3325723	-5.19572	-2.37732	5.19572	down	CHN1	chimerin 1	FALSE	Homo sapiens chimerin 1 (CHN1), transcript variant 1, mRNA [NM_001822]	1123	GO:0051056|GO:0048013|GO:0007264|GO:0009967|GO:0046872|GO:0005829|GO:0043547|GO:0008045|GO:0032314|GO:0046875|GO:0005070|GO:0050770|GO:0005096	175664776	chr2	175664717	-	hs|2q31.1	NM_001822	chr2:175664776-175664717	NM_001822	Hs.380138
A_32_P233304	-5.19133	-2.3761	5.19133	down	LIN9	lin-9 homolog (C. elegans)	FALSE	Homo sapiens lin-9 homolog (C. elegans) (LIN9), transcript variant 1, mRNA [NM_173083]	286826	GO:0006260|GO:0005515|GO:0017053|GO:0000086|GO:0051726|GO:0005654|GO:0000278|GO:0006351	226419007	chr1	226418948	-	hs|1q42.12	NM_173083	chr1:226419007-226418948	NM_173083	Hs.120817
A_24_P286114	-5.18178	-2.37345	5.18178	down	SLC1A3	solute carrier family 1 (glial high affinity glutamate transporter), member 3	FALSE	Homo sapiens solute carrier family 1 (glial high affinity glutamate transporter), member 3 (SLC1A3), transcript variant GLAST, mRNA [NM_004172]	6507	GO:0005886|GO:0007605|GO:0005314|GO:0070779|GO:0005313|GO:0007268|GO:0042995|GO:0031223|GO:0048667|GO:0050885|GO:0043025|GO:0009416|GO:0043205|GO:0017153|GO:0046677|GO:0006811|GO:0009986|GO:0006537|GO:0051938|GO:0021545|GO:0042493|GO:0009611|GO:0055085|GO:0016020|GO:0050806|GO:0001504|GO:0016021|GO:0016595|GO:0009449	36688263	chr5	36688204	+	hs|5p13.2	NM_004172	chr5:36688204-36688263	NM_004172	Hs.481918
A_33_P3289227	-5.16076	-2.36758	5.16076	down	DNALI1	dynein, axonemal, light intermediate chain 1	FALSE	Homo sapiens dynein, axonemal, light intermediate chain 1 (DNALI1), mRNA [NM_003462]	7802	GO:0007338|GO:0005515|GO:0005737|GO:0005930|GO:0008152|GO:0006928|GO:0005858|GO:0003777	38032433	chr1	38032374	+	hs|1p34.3	NM_003462	chr1:38032374-38032433	NM_003462	Hs.406050
A_33_P3901921	-5.15992	-2.36735	5.15992	down	PARPBP	PARP1 binding protein	FALSE	Homo sapiens PARP1 binding protein (PARPBP), mRNA [NM_017915]	55010	GO:0005515|GO:2000042|GO:0005737|GO:0006281|GO:0005634|GO:0003677|GO:0000785	102542076	chr12	102542017	+	hs|12q23.2	NM_017915	chr12:102542017-102542076	NM_017915	Hs.330663
A_23_P93938	-5.15868	-2.367	5.15868	down	NACAD	NAC alpha domain containing	FALSE	Homo sapiens NAC alpha domain containing (NACAD), mRNA [NM_001146334]	23148	GO:0005737|GO:0005634|GO:0015031	45120849	chr7	45120790	-	hs|7p13	NM_001146334	chr7:45120849-45120790	NM_001146334	Hs.96633
A_23_P147109	-5.15281	-2.36536	5.15281	down	TOR4A	torsin family 4, member A	FALSE	Homo sapiens torsin family 4, member A (TOR4A), mRNA [NM_017723]	54863	GO:0017111|GO:0051085|GO:0016021|GO:0005524	140176655	chr9	140176596	+	hs|9q34.3	NM_017723	chr9:140176596-140176655	NM_017723	Hs.495541
A_23_P94800	-5.13676	-2.36086	5.13676	down	S100A4	S100 calcium binding protein A4	FALSE	Homo sapiens S100 calcium binding protein A4 (S100A4), transcript variant 1, mRNA [NM_002961]	6275	GO:0005515|GO:0043005|GO:0048471|GO:0005509|GO:0003779|GO:0005634|GO:0001837|GO:0005615|GO:0042802|GO:0050786|GO:0043123|GO:0048306|GO:0070062	153516257	chr1	153516198	-	hs|1q21.3	NM_002961	chr1:153516257-153516198	NM_002961	Hs.654444
A_33_P3214690	-5.13598	-2.36064	5.13598	down	NLGN1	neuroligin 1	FALSE	Homo sapiens neuroligin 1 (NLGN1), mRNA [NM_014932]	22871	GO:0030054|GO:0017146|GO:2000311|GO:0045202|GO:0051491|GO:2000310|GO:0006605|GO:0016339|GO:1900029|GO:0045211|GO:0046983|GO:0051260|GO:0050839|GO:0060999|GO:0097091|GO:0048789|GO:0051965|GO:0009986|GO:2000463|GO:0051968|GO:0030165|GO:0007416|GO:0032230|GO:0005887|GO:0009897|GO:0023041|GO:0016080|GO:0035418|GO:0097120|GO:0051290|GO:1900244|GO:0032433|GO:0030425|GO:0045184|GO:0002087|GO:0097115|GO:…	173999051	chr3	173998992	+	hs|3q26.31	NM_014932	chr3:173998992-173999051	NM_014932	Hs.478289
A_33_P3413523	-5.12985	-2.35892	5.12985	down	DBF4	DBF4 zinc finger	FALSE	Homo sapiens DBF4 zinc finger (DBF4), mRNA [NM_006716]	10926	GO:0006260|GO:0000082|GO:0008270|GO:0005654|GO:0043085|GO:0008047|GO:0003676|GO:0000278	87516712	chr7	87516653	+	hs|7q21.12	NM_006716	chr7:87516653-87516712	NM_006716	Hs.485380
A_23_P123732	-5.12834	-2.35849	5.12834	down	IDNK	idnK, gluconokinase homolog (E. coli)	FALSE	Homo sapiens idnK, gluconokinase homolog (E. coli) (IDNK), transcript variant 1, mRNA [NM_001001551]	414328	GO:0016310|GO:0008150|GO:0003674|GO:0046316|GO:0005524|GO:0046177	86259018	chr9	86258959	+	hs|9q21.32	NM_001001551	chr9:86258959-86259018	NM_001001551	Hs.530261
A_33_P3590259	-5.1257	-2.35775	5.1257	down	CXCL14	chemokine (C-X-C motif) ligand 14	FALSE	Homo sapiens chemokine (C-X-C motif) ligand 14 (CXCL14), mRNA [NM_004887]	9547	GO:0008009|GO:0007165|GO:0048839|GO:0006955|GO:0005794|GO:0006935|GO:0060326|GO:0007267|GO:0005615	134907553	chr5	134907494	-	hs|5q31.1	NM_004887	chr5:134907553-134907494	NM_004887	Hs.483444
A_23_P26557	-5.11941	-2.35598	5.11941	down	C16orf59	chromosome 16 open reading frame 59	FALSE	Homo sapiens chromosome 16 open reading frame 59 (C16orf59), mRNA [NM_025108]	80178		2514854	chr16	2514795	+	hs|16p13.3	NM_025108	chr16:2514795-2514854	NM_025108	Hs.534491
A_23_P325040	-5.11696	-2.35529	5.11696	down	TMPO	thymopoietin	FALSE	Homo sapiens thymopoietin (TMPO), transcript variant 1, mRNA [NM_003276]	7112	GO:0005515|GO:0031965|GO:0006355|GO:0005637|GO:0005634|GO:0016021|GO:0005635|GO:0003677|GO:0000785|GO:0005521	98928319	chr12	98928260	+	hs|12q23.1	NM_003276	chr12:98928260-98928319	NM_003276	Hs.11355
A_23_P259594	-5.11438	-2.35456	5.11438	down	AKAP7	A kinase (PRKA) anchor protein 7	FALSE	Homo sapiens A kinase (PRKA) anchor protein 7 (AKAP7), transcript variant gamma, mRNA [NM_016377]	9465	GO:0005515|GO:0034237|GO:0019901|GO:0005886|GO:0060306|GO:0005634|GO:0003824|GO:0016328|GO:0005829|GO:0035556|GO:0008150|GO:0016324|GO:0008104|GO:0000166|GO:0008152|GO:0001508|GO:0071320|GO:0051018|GO:0006811	131604420	chr6	131604361	+	hs|6q23.2	NM_016377	chr6:131604361-131604420	NM_016377	Hs.486483
A_33_P3238290	-5.10147	-2.35091	5.10147	down	FAM65C	family with sequence similarity 65, member C	FALSE	Homo sapiens family with sequence similarity 65, member C (FAM65C), transcript variant 2, mRNA [NM_001290268]	140876		49202794	chr20	49202735	-	hs|20q13.13	NM_001290268	chr20:49202794-49202735	NM_001290268	Hs.372578
A_33_P3291484	-5.1004	-2.35061	5.1004	down	ST8SIA4	ST8 alpha-N-acetyl-neuraminide alpha-2,8-sialyltransferase 4	FALSE	Homo sapiens ST8 alpha-N-acetyl-neuraminide alpha-2,8-sialyltransferase 4 (ST8SIA4), transcript variant 1, mRNA [NM_005668]	7903	GO:0003828|GO:0030173|GO:0009311|GO:0000139|GO:0007411|GO:0006491|GO:0001574|GO:0006486|GO:0033691|GO:0006464|GO:0007399	100143016	chr5	100142957	-	hs|5q21.1	NM_005668	chr5:100143016-100142957	NM_005668	Hs.308628
A_23_P388871	-5.08219	-2.34545	5.08219	down	HIST4H4	histone cluster 4, H4	FALSE	Homo sapiens histone cluster 4, H4 (HIST4H4), mRNA [NM_175054]	121504		14924065	chr12	14924006	-	hs|12p12.3	NM_175054	chr12:14924065-14924006	NM_175054	Hs.745457
A_23_P203920	-5.07021	-2.34205	5.07021	down	SSPN	sarcospan	FALSE	Homo sapiens sarcospan (SSPN), transcript variant 1, mRNA [NM_005086]	8082	GO:0042383|GO:0030133|GO:0030054|GO:0006936|GO:0016010|GO:0005887|GO:0045211|GO:0007155	26385754	chr12	26385695	+	hs|12p12.1	NM_005086	chr12:26385695-26385754	NM_005086	Hs.183428
A_33_P3345534	-5.06723	-2.3412	5.06723	down	KRT14	keratin 14	FALSE	Homo sapiens keratin 14 (KRT14), mRNA [NM_000526]	3861	GO:0005515|GO:0005882|GO:0042633|GO:0034329|GO:0007568|GO:0005634|GO:0010043|GO:0071944|GO:0005829|GO:0005737|GO:0008544|GO:0010212|GO:0030855|GO:0045110|GO:0005200|GO:0031581|GO:0045095|GO:0070062	39740072	chr17	39740013	-	hs|17q21.2	NM_000526	chr17:39740072-39740013	NM_000526	Hs.654380
A_33_P3227676	-5.06267	-2.3399	5.06267	down	C2orf72	chromosome 2 open reading frame 72	FALSE	Homo sapiens chromosome 2 open reading frame 72 (C2orf72), mRNA [NM_001144994]	257407		231914414	chr2	231914355	+	hs|2q37.1	NM_001144994	chr2:231914355-231914414	NM_001144994	Hs.526596
A_23_P161563	-5.05401	-2.33743	5.05401	down	RAB38	RAB38, member RAS oncogene family	FALSE	Homo sapiens RAB38, member RAS oncogene family (RAB38), mRNA [NM_022337]	23682	GO:0035650|GO:0005515|GO:0042470|GO:0035651|GO:0005886|GO:0007264|GO:0035612|GO:0032438|GO:0003924|GO:0072657|GO:0005525|GO:0015031|GO:0032403|GO:0005829|GO:0045335|GO:0006184|GO:0030742|GO:0031905|GO:0016020|GO:0035646|GO:0030670|GO:0060155|GO:0090383|GO:0005769	87883009	chr11	87882950	-	hs|11q14.2	NM_022337	chr11:87883009-87882950	NM_022337	Hs.591975
A_23_P146830	-5.02705	-2.32971	5.02705	down	SLC25A10	solute carrier family 25 (mitochondrial carrier; dicarboxylate transporter), member 10	FALSE	Homo sapiens solute carrier family 25 (mitochondrial carrier; dicarboxylate transporter), member 10 (SLC25A10), transcript variant 2, mRNA [NM_012140]	1468	GO:0005515|GO:0005310|GO:0005975|GO:0005743|GO:0006094|GO:0005634|GO:0044281|GO:0055085|GO:0034641|GO:0000096|GO:0000098|GO:0006006|GO:0006835|GO:0016021|GO:0070221|GO:0006839|GO:0006811	79687584	chr17	79687525	+	hs|17q25.3	NM_012140	chr17:79687525-79687584	NM_012140	Hs.548187
A_24_P62783	-5.02326	-2.32862	5.02326	down	FABP3	fatty acid binding protein 3, muscle and heart (mammary-derived growth inhibitor)	FALSE	Homo sapiens fatty acid binding protein 3, muscle and heart (mammary-derived growth inhibitor) (FABP3), mRNA [NM_004102]	2170	GO:0005515|GO:0008092|GO:0042632|GO:0032868|GO:0008285|GO:0005324|GO:0042493|GO:0050543|GO:0046320|GO:0005615|GO:0005829|GO:0036041|GO:0016528|GO:0070542|GO:0071073|GO:0070538|GO:0006631|GO:0055091|GO:0044539|GO:0070062	31842266	chr1	31840317	-	hs|1p35.2	NM_004102	chr1:31842266-31840317	NM_004102	Hs.657242
A_23_P76557	-5.02215	-2.32831	5.02215	down	NDUFA12	NADH dehydrogenase (ubiquinone) 1 alpha subcomplex, 12	FALSE	Homo sapiens NADH dehydrogenase (ubiquinone) 1 alpha subcomplex, 12 (NDUFA12), transcript variant 1, mRNA [NM_018838]	55967	GO:0022904|GO:0005739|GO:0005737|GO:0005747|GO:0007585|GO:0005743|GO:0009055|GO:0044281|GO:0008137|GO:0006979|GO:0044237	95388011	chr12	95387952	-	hs|12q22	NM_018838	chr12:95388011-95387952	NM_018838	Hs.506374
A_23_P64879	-5.01778	-2.32705	5.01778	down	KCNJ8	potassium inwardly-rectifying channel, subfamily J, member 8	FALSE	Homo sapiens potassium inwardly-rectifying channel, subfamily J, member 8 (KCNJ8), mRNA [NM_004982]	3764	GO:0005242|GO:0005886|GO:0008282|GO:0001822|GO:0007268|GO:0010107|GO:0030016|GO:0005524|GO:0042383|GO:0005739|GO:0007507|GO:0051607|GO:0015272|GO:0042311|GO:0008076|GO:0032496|GO:0034765|GO:0043330|GO:0006813|GO:0017098|GO:0009268	21918724	chr12	21918665	-	hs|12p12.1	NM_004982	chr12:21918724-21918665	NM_004982	Hs.102308
A_23_P26810	-5.00581	-2.3236	5.00581	down	TP53	tumor protein p53	FALSE	Homo sapiens tumor protein p53 (TP53), transcript variant 1, mRNA [NM_000546]	7157	GO:0005515|GO:0000790|GO:0009651|GO:0003700|GO:0006983|GO:0009303|GO:0001756|GO:0005657|GO:0002020|GO:0007406|GO:0007219|GO:0005759|GO:0010666|GO:0002360|GO:0007179|GO:0002326|GO:0006978|GO:0010332|GO:0000785|GO:0000060|GO:0006977|GO:0019901|GO:0005507|GO:0007569|GO:0007275|GO:0000122|GO:0007417|GO:0000979|GO:0001701|GO:0000733|GO:0002931|GO:0006284|GO:0008270|GO:0005654|GO:0006289|GO:0019899|GO:…	7572691	chr17	7572632	-	hs|17p13.1	NM_000546	chr17:7572691-7572632	NM_000546	Hs.437460
A_24_P54131	-4.98896	-2.31874	4.98896	down	DCLRE1B	DNA cross-link repair 1B	FALSE	Homo sapiens DNA cross-link repair 1B (DCLRE1B), mRNA [NM_022836]	64858	GO:0005515|GO:0000781|GO:0005813|GO:0008409|GO:0031860|GO:0090305|GO:0005634|GO:0031848|GO:0005737|GO:0006281|GO:0000723|GO:0000075|GO:0031627	114456032	chr1	114455973	+	hs|1p13.2	NM_022836	chr1:114455973-114456032	NM_022836	Hs.591412
A_33_P3215611	-4.98306	-2.31703	4.98306	down			FALSE				165878012	chr4	165877953	-	hs|4q32.3		chr4:165878012-165877953
A_23_P59528	-4.97936	-2.31596	4.97936	down	ACN9	ACN9 homolog (S. cerevisiae)	FALSE	Homo sapiens ACN9 homolog (S. cerevisiae) (ACN9), mRNA [NM_020186]	57001	GO:0006111|GO:0005758	96810846	chr7	96810787	+	hs|7q21.3	NM_020186	chr7:96810787-96810846	NM_020186	Hs.592269
A_32_P131640	-4.96727	-2.31245	4.96727	down	SLITRK4	SLIT and NTRK-like family, member 4	FALSE	Homo sapiens SLIT and NTRK-like family, member 4 (SLITRK4), transcript variant 2, mRNA [NM_173078]	139065	GO:0016021|GO:0007409	142716215	chrX	142716156	-	hs|Xq27.3	NM_173078	chrX:142716215-142716156	NM_173078	Hs.272284
A_23_P96599	-4.96604	-2.31209	4.96604	down	TMSB15B	thymosin beta 15B	FALSE	Homo sapiens thymosin beta 15B (TMSB15B), mRNA [NM_194324]	286527	GO:0042989|GO:0005737|GO:0030036|GO:0003779|GO:0005856	103220466	chrX	103220407	+	hs|Xq22.2	NM_194324	chrX:103220407-103220466	NM_194324	Hs.709594
A_23_P24469	-4.9655	-2.31194	4.9655	down	CSRP3	cysteine and glycine-rich protein 3 (cardiac LIM protein)	FALSE	Homo sapiens cysteine and glycine-rich protein 3 (cardiac LIM protein) (CSRP3), mRNA [NM_003476]	8048	GO:0005515|GO:0030018|GO:0033365|GO:0042805|GO:0006874|GO:0031433|GO:0005634|GO:0035995|GO:0060048|GO:0048738|GO:0003300|GO:0002026|GO:0007519|GO:0055003|GO:0008270|GO:0005856|GO:0008307	19204109	chr11	19204050	-	hs|11p15.1	NM_003476	chr11:19204109-19204050	NM_003476	Hs.83577
A_33_P3399935	-4.96338	-2.31132	4.96338	down	RPS6KA2	ribosomal protein S6 kinase, 90kDa, polypeptide 2	FALSE	Homo sapiens ribosomal protein S6 kinase, 90kDa, polypeptide 2 (RPS6KA2), transcript variant 1, mRNA [NM_021135]	6196	GO:0005515|GO:0060047|GO:0034142|GO:0008285|GO:0070613|GO:0007268|GO:0005634|GO:0001556|GO:0051403|GO:0005829|GO:0035556|GO:0007507|GO:0002756|GO:0005737|GO:0018105|GO:0007411|GO:0002755|GO:0034138|GO:0048011|GO:0031965|GO:0043065|GO:0038124|GO:0000287|GO:0038123|GO:0034134|GO:0005730|GO:0005819|GO:0002035|GO:0045786|GO:0002224|GO:0005524|GO:0010628|GO:0007165|GO:0004674|GO:0045087|GO:0010659|GO:…	166827367	chr6	166827308	-	hs|6q27	NM_021135	chr6:166827367-166827308	NM_021135	Hs.655277
A_24_P391431	-4.95381	-2.30854	4.95381	down	TAF9B	TAF9B RNA polymerase II, TATA box binding protein (TBP)-associated factor, 31kDa	FALSE	Homo sapiens TAF9B RNA polymerase II, TATA box binding protein (TBP)-associated factor, 31kDa (TAF9B), mRNA [NM_015975]	51616	GO:0005515|GO:0014070|GO:0006352|GO:0043066|GO:0005669|GO:0046982|GO:0030307|GO:0003714|GO:0050821|GO:0012501|GO:0000122|GO:0033276	77385726	chrX	77385667	-	hs|Xq21.1	NM_015975	chrX:77385726-77385667	NM_015975	Hs.592248
A_23_P353514	-4.94828	-2.30693	4.94828	down	MSL3	male-specific lethal 3 homolog (Drosophila)	FALSE	Homo sapiens male-specific lethal 3 homolog (Drosophila) (MSL3), transcript variant 4, mRNA [NM_078628]	10943	GO:0006355|GO:0003700|GO:0006366|GO:0043984|GO:0006325|GO:0072487|GO:0007275|GO:0005654|GO:0005634|GO:0035064|GO:0003677	11786083	chrX	11786024	+	hs|Xp22.2	NM_078628	chrX:11786024-11786083	NM_078628	Hs.655288
A_24_P391574	-4.93482	-2.303	4.93482	down	LDLRAD3	low density lipoprotein receptor class A domain containing 3	FALSE	Homo sapiens low density lipoprotein receptor class A domain containing 3 (LDLRAD3), mRNA [NM_174902]	143458	GO:0030054|GO:0001540|GO:0005886|GO:0070613|GO:0016021|GO:0006898	36252456	chr11	36252397	+	hs|11p13	NM_174902	chr11:36252397-36252456	NM_174902	Hs.745134
A_23_P32135	-4.93357	-2.30263	4.93357	down	C9orf9	chromosome 9 open reading frame 9	FALSE	Homo sapiens chromosome 9 open reading frame 9 (C9orf9), mRNA [NM_018956]	11092	GO:0005881	135763718	chr9	135762941	+	hs|9q34.13	NM_018956	chr9:135762941-135763718	NM_018956	Hs.62595
A_33_P3373985	-4.91527	-2.29727	4.91527	down			FALSE				74645359	chr2	74645300	-	hs|2p13.1		chr2:074645359-074645300
A_24_P945000	-4.91169	-2.29622	4.91169	down	SKA2	spindle and kinetochore associated complex subunit 2	FALSE	Homo sapiens spindle and kinetochore associated complex subunit 2 (SKA2), transcript variant 1, mRNA [NM_182620]	348235	GO:0008017|GO:0005515|GO:0007067|GO:0005737|GO:0000940|GO:0007059|GO:0031110|GO:0005876|GO:0000278|GO:0051301|GO:0005829	57187821	chr17	57187762	-	hs|17q22	NM_182620	chr17:57187821-57187762	NM_182620	Hs.463607
A_32_P152437	-4.90692	-2.29482	4.90692	down	AKAP12	A kinase (PRKA) anchor protein 12	FALSE	Homo sapiens A kinase (PRKA) anchor protein 12 (AKAP12), transcript variant 1, mRNA [NM_005100]	9590	GO:0005515|GO:0005737|GO:0007186|GO:0090036|GO:0008179|GO:0030819|GO:0006605|GO:0051018|GO:0005856|GO:0010739|GO:0005938	151679487	chr6	151679428	+	hs|6q25.1	NM_005100	chr6:151679428-151679487	NM_005100	Hs.371240
A_32_P83784	-4.89674	-2.29182	4.89674	down	ARAP2	ArfGAP with RhoGAP domain, ankyrin repeat and PH domain 2	FALSE	Homo sapiens ArfGAP with RhoGAP domain, ankyrin repeat and PH domain 2 (ARAP2), mRNA [NM_015230]	116984	GO:0043547|GO:0051056|GO:0008060|GO:0032312|GO:0007264|GO:0005547|GO:0008270|GO:0005829	36068160	chr4	36068101	-	hs|4p14	NM_015230	chr4:36068160-36068101	NM_015230	Hs.479451
A_23_P94819	-4.89096	-2.29012	4.89096	down	RPH3AL	rabphilin 3A-like (without C2 domains)	FALSE	Homo sapiens rabphilin 3A-like (without C2 domains) (RPH3AL), transcript variant 1, mRNA [NM_006987]	9501	GO:0008092|GO:0017137|GO:0045744|GO:0042493|GO:0050714|GO:0042593|GO:0006887|GO:0006886|GO:0046872|GO:0017158|GO:0005737|GO:0030274|GO:0030658|GO:0030667	62615	chr17	62556	-	hs|17p13.3	NM_006987	chr17:62615-62556	NM_006987	Hs.651925
A_33_P3409086	-4.8835	-2.28792	4.8835	down	S100A1	S100 calcium binding protein A1	FALSE	Homo sapiens S100 calcium binding protein A1 (S100A1), mRNA [NM_006271]	6271	GO:0005515|GO:0043005|GO:0030018|GO:0005509|GO:0008016|GO:0005634|GO:0000122|GO:0031430|GO:0042803|GO:0042802|GO:0035556|GO:0044548|GO:0043234|GO:0016529|GO:0021762|GO:0051117|GO:0048306	153603135	chr1	153603076	+	hs|1q21.3	NM_006271	chr1:153603076-153603135	NM_006271	Hs.515715
A_24_P287941	-4.8738	-2.28505	4.8738	down	PSMC3IP	PSMC3 interacting protein	FALSE	Homo sapiens PSMC3 interacting protein (PSMC3IP), transcript variant 1, mRNA [NM_013290]	29893	GO:0030374|GO:0007126|GO:0006310|GO:0005634|GO:0005575|GO:2001141|GO:0003677	40724775	chr17	40724716	-	hs|17q21.2	NM_013290	chr17:40724775-40724716	NM_013290	Hs.383019
A_23_P96087	-4.86675	-2.28296	4.86675	down	H1FX	H1 histone family, member X	FALSE	Homo sapiens H1 histone family, member X (H1FX), mRNA [NM_006026]	8971	GO:0006334|GO:0005730|GO:0005634|GO:0000786|GO:0003677	129034525	chr3	129034466	-	hs|3q21.3	NM_006026	chr3:129034525-129034466	NM_006026	Hs.75307
A_23_P152136	-4.86462	-2.28233	4.86462	down	GINS3	GINS complex subunit 3 (Psf3 homolog)	FALSE	Homo sapiens GINS complex subunit 3 (Psf3 homolog) (GINS3), transcript variant 2, mRNA [NM_022770]	64785	GO:0006260|GO:0005730|GO:0005634	58439858	chr16	58439799	+	hs|16q21	NM_022770	chr16:58439799-58439858	NM_022770	Hs.47125
A_24_P322709	-4.86424	-2.28221	4.86424	down	SNTA1	syntrophin, alpha 1	FALSE	Homo sapiens syntrophin, alpha 1 (SNTA1), mRNA [NM_003098]	6640	GO:0050998|GO:0005515|GO:0005516|GO:0031594|GO:0030054|GO:0003779|GO:0060307|GO:0030165|GO:0003117|GO:0016328|GO:0044325|GO:0042383|GO:0005622|GO:0043234|GO:0005737|GO:0006936|GO:0002027|GO:0007528|GO:0045211|GO:0016013|GO:0051117|GO:0005856|GO:0086005|GO:0017080	31996598	chr20	31996539	-	hs|20q11.21	NM_003098	chr20:31996598-31996539	NM_003098	Hs.31121
A_23_P345678	-4.86013	-2.281	4.86013	down	FANCD2	Fanconi anemia, complementation group D2	FALSE	Homo sapiens Fanconi anemia, complementation group D2 (FANCD2), transcript variant 1, mRNA [NM_033084]	2177	GO:0007129|GO:0005515|GO:0000793|GO:0006281|GO:0005794|GO:0070182|GO:0007276|GO:0005730|GO:0005654|GO:0005634|GO:0010332|GO:0043231	10140986	chr3	10140927	+	hs|3p25.3	NM_033084	chr3:10140927-10140986	NM_033084	Hs.208388
A_23_P75299	-4.85647	-2.27991	4.85647	down	LHPP	phospholysine phosphohistidine inorganic pyrophosphate phosphatase	FALSE	Homo sapiens phospholysine phosphohistidine inorganic pyrophosphate phosphatase (LHPP), transcript variant 1, mRNA [NM_022126]	64077	GO:0008969|GO:0005737|GO:0006470|GO:0000287|GO:0005730|GO:0004427|GO:0005634|GO:0006796|GO:0042803|GO:0005829	126302677	chr10	126302618	+	hs|10q26.13	NM_022126	chr10:126302618-126302677	NM_022126	Hs.527748
A_23_P121064	-4.85438	-2.27929	4.85438	down	PTX3	pentraxin 3, long	FALSE	Homo sapiens pentraxin 3, long (PTX3), mRNA [NM_002852]	5806	GO:0050766|GO:0006954|GO:0046597|GO:0045087|GO:0001849|GO:0046790|GO:0005576|GO:0001872|GO:0005615|GO:0001878|GO:0008228|GO:0045429	157161028	chr3	157160969	+	hs|3q25.32	NM_002852	chr3:157160969-157161028	NM_002852	Hs.591286
A_32_P62963	-4.82672	-2.27104	4.82672	down	KRT16P2	keratin 16 pseudogene 2	FALSE	Homo sapiens keratin 16 pseudogene 2 (KRT16P2), non-coding RNA [NR_029392]	400578		16734545	chr17	16734486	-	hs|17p11.2	NR_029392	chr17:16734545-16734486	NR_029392	Hs.723586
A_23_P28878	-4.82597	-2.27082	4.82597	down	C20orf27	chromosome 20 open reading frame 27	FALSE	Homo sapiens chromosome 20 open reading frame 27 (C20orf27), transcript variant 1, mRNA [NM_001039140]	54976	GO:0008150|GO:0003674|GO:0005575	3736127	chr20	3735119	-	hs|20p13	NM_001039140	chr20:3736127-3735119	NM_001039140	Hs.274422
A_33_P3284611	-4.81945	-2.26887	4.81945	down			FALSE				26383880	chr12	26383821	-	hs|12p12.1		chr12:026383880-026383821
A_23_P314101	-4.80552	-2.26469	4.80552	down	SUSD2	sushi domain containing 2	FALSE	Homo sapiens sushi domain containing 2 (SUSD2), mRNA [NM_019601]	56241	GO:0006955|GO:0030247|GO:0016021|GO:0006898|GO:0070062|GO:0005044	24585037	chr22	24584978	+	hs|22q11.23	NM_019601	chr22:24584978-24585037	NM_019601	Hs.131819
A_23_P87769	-4.78561	-2.2587	4.78561	down	PARPBP	PARP1 binding protein	FALSE	Homo sapiens PARP1 binding protein (PARPBP), mRNA [NM_017915]	55010	GO:0005515|GO:2000042|GO:0005737|GO:0006281|GO:0005634|GO:0003677|GO:0000785	102591211	chr12	102591152	+	hs|12q23.2	NM_017915	chr12:102591152-102591211	NM_017915	Hs.330663
A_24_P190168	-4.78361	-2.2581	4.78361	down	TMEM97	transmembrane protein 97	FALSE	Homo sapiens transmembrane protein 97 (TMEM97), mRNA [NM_014573]	27346	GO:0042632|GO:0005791|GO:0005515|GO:0031965|GO:0005886|GO:0016021|GO:0005764|GO:0001558	26654983	chr17	26654924	+	hs|17q11.2	NM_014573	chr17:26654924-26654983	NM_014573	Hs.199695
A_23_P88404	-4.7806	-2.25719	4.7806	down	TGFB3	transforming growth factor, beta 3	FALSE	Homo sapiens transforming growth factor, beta 3 (TGFB3), mRNA [NM_003239]	7043	GO:0005515|GO:0043627|GO:0043932|GO:0051491|GO:0030879|GO:0048702|GO:0005615|GO:0005114|GO:0042802|GO:0043524|GO:0030198|GO:0043025|GO:0051781|GO:0007179|GO:0048839|GO:0007565|GO:0030501|GO:0048286|GO:0009986|GO:0046982|GO:0007568|GO:0045740|GO:0030168|GO:0060391|GO:0001701|GO:0045216|GO:0010936|GO:0070483|GO:0032967|GO:0007184|GO:0032570|GO:0016049|GO:0045893|GO:0008083|GO:0008285|GO:0005886|GO:…	76424963	chr14	76424904	-	hs|14q24.3	NM_003239	chr14:76424963-76424904	NM_003239	Hs.592317
A_23_P136909	-4.77789	-2.25637	4.77789	down	HMGN5	high mobility group nucleosome binding domain 5	FALSE	Homo sapiens high mobility group nucleosome binding domain 5 (HMGN5), mRNA [NM_030763]	79366	GO:0006355|GO:0006357|GO:0003682|GO:0031492|GO:0005730|GO:0005654|GO:0005634|GO:0045893|GO:0000785|GO:0006351|GO:0043231|GO:0016568	80370173	chrX	80370114	-	hs|Xq21.1	NM_030763	chrX:80370173-80370114	NM_030763	Hs.282204
A_33_P3377691	-4.76104	-2.25128	4.76104	down	C4orf46	chromosome 4 open reading frame 46	FALSE	Homo sapiens chromosome 4 open reading frame 46 (C4orf46), transcript variant 1, mRNA [NM_001008393]	201725		159589571	chr4	159589512	-	hs|4q32.1	NM_001008393	chr4:159589571-159589512	NM_001008393	Hs.380920
A_23_P142631	-4.7551	-2.24948	4.7551	down	FKBP1B	FK506 binding protein 1B, 12.6 kDa	FALSE	Homo sapiens FK506 binding protein 1B, 12.6 kDa (FKBP1B), transcript variant 2, mRNA [NM_054033]	2281	GO:0005515|GO:0000413|GO:0042542|GO:0030018|GO:0035584|GO:0019227|GO:0005829|GO:0022417|GO:0051284|GO:0006939|GO:0042026|GO:0005737|GO:0030551|GO:0042098|GO:0006458|GO:0048680|GO:0010880|GO:0060314|GO:0060315|GO:0033197|GO:0051280|GO:0010459|GO:0051480|GO:0005102|GO:0003755|GO:0005528|GO:0010881|GO:0033017|GO:0014808|GO:0034704|GO:0086064|GO:0044325|GO:0009749|GO:0061077|GO:0016020|GO:0019855|GO:…	24286345	chr2	24286286	+	hs|2p23.3	NM_054033	chr2:24286286-24286345	NM_054033	Hs.709461
A_33_P3265359	-4.75003	-2.24794	4.75003	down	HES6	hes family bHLH transcription factor 6	FALSE	Homo sapiens hes family bHLH transcription factor 6 (HES6), transcript variant 1, mRNA [NM_018645]	55502	GO:0003712|GO:0005667|GO:0006355|GO:0003700|GO:0006357|GO:0046983|GO:0005634|GO:0003677|GO:0030154|GO:0006351|GO:0008134|GO:0007399	239147006	chr2	239146947	-	hs|2q37.3	NM_018645	chr2:239147006-239146947	NM_018645	Hs.42949
A_23_P72068	-4.745	-2.24641	4.745	down	GMDS	GDP-mannose 4,6-dehydratase	FALSE	Homo sapiens GDP-mannose 4,6-dehydratase (GMDS), transcript variant 1, mRNA [NM_001500]	2762	GO:0005737|GO:0007219|GO:0008446|GO:0019673|GO:0042351|GO:0070401|GO:0070062	1960186	chr6	1960127	-	hs|6p25.3	NM_001500	chr6:1960186-1960127	NM_001500	Hs.144496
A_23_P46149	-4.74024	-2.24496	4.74024	down	GPR137B	G protein-coupled receptor 137B	FALSE	Homo sapiens G protein-coupled receptor 137B (GPR137B), mRNA [NM_003272]	7107	GO:0016020|GO:0005887|GO:0005765	236371934	chr1	236371875	+	hs|1q42.3	NM_003272	chr1:236371875-236371934	NM_003272	Hs.498160
A_33_P3295029	-4.7365	-2.24382	4.7365	down	KBTBD12	kelch repeat and BTB (POZ) domain containing 12	FALSE	Homo sapiens kelch repeat and BTB (POZ) domain containing 12 (KBTBD12), mRNA [NM_207335]	166348		127641958	chr3	127641902	+	hs|3q21.3	NM_207335	chr3:127641902-127641958	NM_207335	Hs.132087
A_24_P75460	-4.73589	-2.24363	4.73589	down	VWC2L	von Willebrand factor C domain containing protein 2-like	FALSE	Homo sapiens von Willebrand factor C domain containing protein 2-like (VWC2L), mRNA [NM_001080500]	402117	GO:0030514|GO:0030054|GO:0045666|GO:0032281|GO:0045202|GO:0005615	215279282	chr2	215279223	+	hs|2q34	NM_001080500	chr2:215279223-215279282	NM_001080500	Hs.534834
A_23_P363769	-4.73319	-2.24281	4.73319	down	KRT86	keratin 86	FALSE	Homo sapiens keratin 86 (KRT86), mRNA [NM_002284]	3892	GO:0005198|GO:0045095|GO:0005615|GO:0070062	52702897	chr12	52702840	+	hs|12q13.13	NM_002284	chr12:52702840-52702897	NM_002284	Hs.278658
A_33_P3256920	-4.73293	-2.24273	4.73293	down	WNT7B	wingless-type MMTV integration site family, member 7B	FALSE	Homo sapiens wingless-type MMTV integration site family, member 7B (WNT7B), mRNA [NM_058238]	7477	GO:0060710|GO:0072236|GO:0070307|GO:0071300|GO:0046330|GO:0005615|GO:0005109|GO:0016055|GO:0060033|GO:0005796|GO:0072089|GO:0051384|GO:0072207|GO:0072205|GO:0001701|GO:0021871|GO:0045165|GO:0050808|GO:0005788|GO:0060484|GO:0060535|GO:0032364|GO:0060482|GO:0051145|GO:0008284|GO:0060428|GO:0005886|GO:0032536|GO:0030324|GO:0060425|GO:0072054|GO:0045879|GO:0072053|GO:0048144|GO:0060669|GO:0072061|GO:…	46319002	chr22	46318943	-	hs|22q13.31	NM_058238	chr22:46319002-46318943	NM_058238	Hs.512714
A_23_P97932	-4.72726	-2.24101	4.72726	down	MSRB2	methionine sulfoxide reductase B2	FALSE	Homo sapiens methionine sulfoxide reductase B2 (MSRB2), mRNA [NM_012228]	22921	GO:0005739|GO:0006355|GO:0003700|GO:0030091|GO:0033743|GO:0030041|GO:0008270|GO:0003779|GO:0006979|GO:0055114	23409764	chr10	23409705	+	hs|10p12.2	NM_012228	chr10:23409705-23409764	NM_012228	Hs.461420
A_33_P3239134	-4.72372	-2.23992	4.72372	down	POM121L4P	POM121 transmembrane nucleoporin-like 4 pseudogene	FALSE	Homo sapiens POM121 transmembrane nucleoporin-like 4 pseudogene (POM121L4P), non-coding RNA [NR_024592]	266697	GO:0008150|GO:0003674|GO:0005575	21045538	chr22	21045479	+	hs|22q11.21	NR_024592	chr22:21045479-21045538	NR_024592	Hs.558711
A_23_P71855	-4.72163	-2.23929	4.72163	down	C5	complement component 5	FALSE	Homo sapiens complement component 5 (C5), mRNA [NM_001735]	727	GO:0005515|GO:0030449|GO:0004866|GO:0005615|GO:0006957|GO:0010760|GO:0000187|GO:0006956|GO:0006954|GO:0050921|GO:0006935|GO:0005579|GO:0006958|GO:0019835|GO:0090197|GO:0070062|GO:0008009|GO:0002523|GO:0006950|GO:0006874|GO:0005102|GO:0005576|GO:0042593|GO:0031714|GO:0010700|GO:0001701|GO:0010575|GO:0045766|GO:0010951|GO:0007186|GO:0060326|GO:0045087|GO:0033602|GO:0007166	123715126	chr9	123715067	-	hs|9q33.2	NM_001735	chr9:123715126-123715067	NM_001735	Hs.494997
A_24_P48248	-4.71917	-2.23853	4.71917	down	C17orf53	chromosome 17 open reading frame 53	FALSE	Homo sapiens chromosome 17 open reading frame 53 (C17orf53), transcript variant 1, mRNA [NM_024032]	78995		42232714	chr17	42232655	+	hs|17q21.31	NM_024032	chr17:42232655-42232714	NM_024032	Hs.437059
A_33_P3389634	-4.71567	-2.23746	4.71567	down	CAPG	capping protein (actin filament), gelsolin-like	FALSE	Homo sapiens capping protein (actin filament), gelsolin-like (CAPG), transcript variant 1, mRNA [NM_001747]	822	GO:0042470|GO:0051016|GO:0031965|GO:0005737|GO:0006461|GO:0030031|GO:0005730|GO:0008290|GO:0005634|GO:0003779|GO:0070062	85622075	chr2	85622016	-	hs|2p11.2	NM_001747	chr2:85622075-85622016	NM_001747	Hs.516155
A_33_P3252785	-4.70729	-2.2349	4.70729	down	PLAC9	placenta-specific 9	FALSE	placenta-specific 9 [Source:HGNC Symbol;Acc:19255] [ENST00000372263]	219348	GO:0005576	81904820	chr10	81904761	+	hs|10q22.3		chr10:81904761-81904820
A_23_P330616	-4.70195	-2.23326	4.70195	down	WIPF1	WAS/WASL interacting protein family, member 1	FALSE	Homo sapiens WAS/WASL interacting protein family, member 1 (WIPF1), transcript variant 2, mRNA [NM_001077269]	7456	GO:0005515|GO:0030048|GO:0005884|GO:0003779|GO:0015629|GO:0001726|GO:0005829|GO:0006461|GO:0008154|GO:0045087|GO:0016023|GO:0005522|GO:0038096|GO:0051707	175432601	chr2	175431865	-	hs|2q31.1	NM_001077269	chr2:175432601-175431865	NM_001077269	Hs.128067
A_23_P79015	-4.69589	-2.2314	4.69589	down	SCN1B	sodium channel, voltage-gated, type I, beta subunit	FALSE	Homo sapiens sodium channel, voltage-gated, type I, beta subunit (SCN1B), transcript variant b, mRNA [NM_199037]	6324	GO:0046684|GO:0051899|GO:0021966|GO:0007268|GO:0060307|GO:0086091|GO:0019227|GO:0060048|GO:0040011|GO:0060371|GO:0014704|GO:0010765|GO:0007411|GO:0086002|GO:0001518|GO:0035725|GO:0007155|GO:0061337|GO:0086006|GO:0086047|GO:0005248|GO:0030315|GO:0005576|GO:2000649|GO:0086062|GO:0033268|GO:0019871|GO:0010976|GO:0086012|GO:0017080	35524447	chr19	35523584	+	hs|19q13.12	NM_199037	chr19:35523584-35524447	NM_199037	Hs.436646
A_24_P360269	-4.68903	-2.22929	4.68903	down	RNASET2	ribonuclease T2	FALSE	Homo sapiens ribonuclease T2 (RNASET2), mRNA [NM_003730]	8635	GO:0003723|GO:0033897|GO:0005788|GO:0005576|GO:0004540|GO:0005764|GO:0005615|GO:0070062|GO:0043202|GO:0006401	167344538	chr6	167343227	-	hs|6q27	NM_003730	chr6:167344538-167343227	NM_003730	Hs.529989
A_33_P3270657	-4.68526	-2.22813	4.68526	down	FAM111B	family with sequence similarity 111, member B	FALSE	Homo sapiens family with sequence similarity 111, member B (FAM111B), transcript variant 1, mRNA [NM_198947]	374393	GO:0008152|GO:0003824	58894860	chr11	58894801	+	hs|11q12.1	NM_198947	chr11:58894801-58894860	NM_198947	Hs.186579
A_24_P313262	-4.68012	-2.22654	4.68012	down	ARPP19	cAMP-regulated phosphoprotein, 19kDa	FALSE	Homo sapiens cAMP-regulated phosphoprotein, 19kDa (ARPP19), mRNA [NM_006628]	10776	GO:0004864|GO:0008601|GO:0045722|GO:0005102|GO:0015459|GO:0019212|GO:0043086|GO:0050790|GO:0005737|GO:0007067|GO:0000086|GO:0046326|GO:0005654|GO:0000278|GO:0051721	52840062	chr15	52840003	-	hs|15q21.2	NM_006628	chr15:52840062-52840003	NM_006628	Hs.512908
A_33_P3305758	-4.67766	-2.22579	4.67766	down	CAPG	capping protein (actin filament), gelsolin-like	FALSE	Homo sapiens capping protein (actin filament), gelsolin-like (CAPG), transcript variant 3, mRNA [NM_001256140]	822	GO:0042470|GO:0051016|GO:0031965|GO:0005737|GO:0006461|GO:0030031|GO:0005730|GO:0008290|GO:0005634|GO:0003779|GO:0070062	85628394	chr2	85628335	-	hs|2p11.2	NM_001256140	chr2:85628394-85628335	NM_001256140	Hs.516155
A_33_P3662553	-4.67683	-2.22553	4.67683	down	YWHAQ	tyrosine 3-monooxygenase/tryptophan 5-monooxygenase activation protein, theta	FALSE	Homo sapiens tyrosine 3-monooxygenase/tryptophan 5-monooxygenase activation protein, theta (YWHAQ), mRNA [NM_006826]	10971	GO:0005515|GO:0007264|GO:0019904|GO:0006915|GO:0006605|GO:0097193|GO:0005829|GO:0005737|GO:1900740|GO:0047485|GO:0021762|GO:0061024|GO:0045892|GO:0030659|GO:0070062	9727565	chr2	9725438	-	hs|2p25.1	NM_006826	chr2:9727565-9725438	NM_006826	Hs.74405
A_23_P5064	-4.67612	-2.22531	4.67612	down	CADM4	cell adhesion molecule 4	FALSE	Homo sapiens cell adhesion molecule 4 (CADM4), mRNA [NM_145296]	199731	GO:0016021|GO:0007155|GO:0070062	44127584	chr19	44127525	-	hs|19q13.31	NM_145296	chr19:44127584-44127525	NM_145296	Hs.370984
A_23_P127915	-4.67414	-2.2247	4.67414	down	STK33	serine/threonine kinase 33	FALSE	Homo sapiens serine/threonine kinase 33 (STK33), transcript variant 1, mRNA [NM_030906]	65975	GO:0048471|GO:0046777|GO:0004674|GO:0005524	8413725	chr11	8413666	-	hs|11p15.4	NM_030906	chr11:8413725-8413666	NM_030906	Hs.501833
A_23_P318581	-4.6694	-2.22324	4.6694	down	KIAA1430	KIAA1430	FALSE	Homo sapiens KIAA1430 (KIAA1430), transcript variant 1, mRNA [NM_020827]	57587		186081462	chr4	186081403	-	hs|4q35.1	NM_020827	chr4:186081462-186081403	NM_020827	Hs.535734
A_23_P216355	-4.65733	-2.2195	4.65733	down	TONSL	tonsoku-like, DNA repair protein	FALSE	Homo sapiens tonsoku-like, DNA repair protein (TONSL), mRNA [NM_013432]	4796	GO:0005515|GO:0035101|GO:0042555|GO:0003714|GO:0005730|GO:0005634|GO:0042994|GO:0042393|GO:0005737|GO:0000724|GO:0031297|GO:2001141|GO:0005662|GO:0043596	145657715	chr8	145656523	-	hs|8q24.3	NM_013432	chr8:145657715-145656523	NM_013432	Hs.675285
A_33_P3227225	-4.65507	-2.2188	4.65507	down			FALSE				132056513	chr2	132056454	-	hs|2q21.1		chr2:132056513-132056454
A_23_P4611	-4.64351	-2.21522	4.64351	down	SLC27A5	solute carrier family 27 (fatty acid transporter), member 5	FALSE	Homo sapiens solute carrier family 27 (fatty acid transporter), member 5 (SLC27A5), mRNA [NM_012254]	10998	GO:0015245|GO:0000038|GO:0005783|GO:0006699|GO:0030176|GO:0044281|GO:0032403|GO:0005524|GO:0043234|GO:0015911|GO:0009925|GO:0047747|GO:0046951|GO:0015721|GO:0005789|GO:0008206|GO:0031957|GO:0006642	59009780	chr19	59009721	-	hs|19q13.43	NM_012254	chr19:59009780-59009721	NM_012254	Hs.292177
A_24_P416346	-4.64043	-2.21426	4.64043	down	ETV4	ets variant 4	FALSE	Homo sapiens ets variant 4 (ETV4), transcript variant 2, mRNA [NM_001079675]	2118	GO:0048863|GO:0008045|GO:0006366|GO:0006357|GO:0060762|GO:0000981|GO:0005730|GO:0045893|GO:0033600|GO:0000978|GO:0060444|GO:0030154	41606025	chr17	41605966	-	hs|17q21.31	NM_001079675	chr17:41606025-41605966	NM_001079675	Hs.434059
A_33_P3257808	-4.63676	-2.21312	4.63676	down	FANCD2	Fanconi anemia, complementation group D2	FALSE	Homo sapiens Fanconi anemia, complementation group D2 (FANCD2), transcript variant 2, mRNA [NM_001018115]	2177	GO:0007129|GO:0005515|GO:0000793|GO:0006281|GO:0005794|GO:0070182|GO:0007276|GO:0005730|GO:0005654|GO:0005634|GO:0010332|GO:0043231	10114640	chr3	10114581	+	hs|3p25.3	NM_001018115	chr3:10114581-10114640	NM_001018115	Hs.208388
A_23_P202392	-4.63655	-2.21305	4.63655	down	SUV39H2	suppressor of variegation 3-9 homolog 2 (Drosophila)	FALSE	Homo sapiens suppressor of variegation 3-9 homolog 2 (Drosophila) (SUV39H2), transcript variant 3, mRNA [NM_024670]	79723	GO:0005515|GO:0000976|GO:0006351|GO:0030154|GO:0006333|GO:0005720|GO:0036123|GO:0003682|GO:0036124|GO:0046974|GO:0006338|GO:0008270|GO:0042754|GO:0045892|GO:0000785|GO:0000775|GO:0007140	14944700	chr10	14944641	+	hs|10p13	NM_024670	chr10:14944641-14944700	NM_024670	Hs.554883
A_24_P42136	-4.63606	-2.2129	4.63606	down	KRT18	keratin 18	FALSE	Homo sapiens keratin 18 (KRT18), transcript variant 1, mRNA [NM_000224]	3875	GO:0005515|GO:0005882|GO:0048471|GO:0043066|GO:0005815|GO:0045104|GO:0034451|GO:0097284|GO:0005730|GO:0097191|GO:0009653|GO:0033209|GO:0005737|GO:0007049|GO:0005198|GO:0097110|GO:0016032|GO:0045095|GO:0043000|GO:0070062	53345636	chr12	53345577	+	hs|12q13.13	NM_000224	chr12:53345577-53345636	NM_000224	Hs.406013
A_24_P84898	-4.63467	-2.21247	4.63467	down	FEN1	flap structure-specific endonuclease 1	FALSE	Homo sapiens flap structure-specific endonuclease 1 (FEN1), mRNA [NM_004111]	2237	GO:0005515|GO:0009650|GO:0008409|GO:0090305|GO:0005634|GO:0006302|GO:0005739|GO:0004527|GO:0006271|GO:0003690|GO:0000723|GO:0004523|GO:0000722|GO:0007613|GO:0008309|GO:0030145|GO:0000287|GO:0048015|GO:0005730|GO:0003677|GO:0003684|GO:0006260|GO:0004519|GO:0006281|GO:0006284|GO:0005654|GO:0043137|GO:0017108|GO:0000278|GO:0000737|GO:0032201|GO:0000738	61564087	chr11	61564029	+	hs|11q12.2	NM_004111	chr11:61564029-61564087	NM_004111	Hs.409065
A_23_P250800	-4.63375	-2.21218	4.63375	down	ST3GAL6	ST3 beta-galactoside alpha-2,3-sialyltransferase 6	FALSE	Homo sapiens ST3 beta-galactoside alpha-2,3-sialyltransferase 6 (ST3GAL6), transcript variant 1, mRNA [NM_006100]	10402	GO:0006664|GO:0009311|GO:0005975|GO:0044281|GO:0042339|GO:0030173|GO:0000139|GO:0018146|GO:0052798|GO:0071354|GO:0006486|GO:0016021|GO:0030203|GO:0006464|GO:0070062	98510797	chr3	98510738	+	hs|3q12.1	NM_006100	chr3:98510738-98510797	NM_006100	Hs.148716
A_23_P115167	-4.63304	-2.21196	4.63304	down	LRRC8B	leucine rich repeat containing 8 family, member B	FALSE	Homo sapiens leucine rich repeat containing 8 family, member B (LRRC8B), transcript variant 1, mRNA [NM_015350]	23507	GO:0005515|GO:0016021	90058427	chr1	90058368	+	hs|1p22.2	NM_015350	chr1:90058368-90058427	NM_015350	Hs.482017
A_33_P3220615	-4.63251	-2.21179	4.63251	down	LIN28B	lin-28 homolog B (C. elegans)	FALSE	Homo sapiens lin-28 homolog B (C. elegans) (LIN28B), mRNA [NM_001004317]	389421	GO:0005515|GO:0006355|GO:0005737|GO:0031054|GO:0003723|GO:0031123|GO:0008270|GO:0005634|GO:0003677|GO:0010587	105531130	chr6	105531071	+	hs|6q21	NM_001004317	chr6:105531071-105531130	NM_001004317	Hs.23616
A_33_P3420048	-4.63233	-2.21174	4.63233	down	CSRNP3	cysteine-serine-rich nuclear protein 3	FALSE	Homo sapiens cysteine-serine-rich nuclear protein 3 (CSRNP3), transcript variant 1, mRNA [NM_001172173]	80034	GO:0043565|GO:0043065|GO:0003700|GO:0045944|GO:0010923|GO:0006915|GO:0005634|GO:0001228|GO:0006351	166536263	chr2	166536204	+	hs|2q24.3	NM_001172173	chr2:166536204-166536263	NM_001172173	Hs.470479
A_33_P3254606	-4.62946	-2.21084	4.62946	down	WDR62	WD repeat domain 62	FALSE	Homo sapiens WD repeat domain 62 (WDR62), transcript variant 1, mRNA [NM_001083961]	284403	GO:0005737|GO:0000922|GO:0021987|GO:0005730|GO:0005634|GO:0022008	36596011	chr19	36595952	+	hs|19q13.12	NM_001083961	chr19:36595952-36596011	NM_001083961	Hs.116244
A_23_P304682	-4.62447	-2.20929	4.62447	down	EMP2	epithelial membrane protein 2	FALSE	Homo sapiens epithelial membrane protein 2 (EMP2), mRNA [NM_001424]	2013	GO:2001046|GO:0016324|GO:0005178|GO:0008283|GO:0016021|GO:0001954	10622683	chr16	10622624	-	hs|16p13.13	NM_001424	chr16:10622683-10622624	NM_001424	Hs.531561
A_23_P168909	-4.62064	-2.20809	4.62064	down	ZFPM2	zinc finger protein, FOG family member 2	FALSE	Homo sapiens zinc finger protein, FOG family member 2 (ZFPM2), mRNA [NM_012082]	23414	GO:0005515|GO:0030324|GO:0045599|GO:0005737|GO:0003221|GO:0045944|GO:0048568|GO:0060548|GO:2000195|GO:0001105|GO:0003714|GO:0060412|GO:0000122|GO:0003677|GO:0001701|GO:0006351|GO:0007596|GO:0003148|GO:0001071|GO:0005654|GO:0008270|GO:0001570|GO:0045892|GO:0008134|GO:2000020	106816384	chr8	106816325	+	hs|8q23.1	NM_012082	chr8:106816325-106816384	NM_012082	Hs.431009
A_23_P86021	-4.62034	-2.208	4.62034	down	SELENBP1	selenium binding protein 1	FALSE	Homo sapiens selenium binding protein 1 (SELENBP1), transcript variant 1, mRNA [NM_003944]	8991	GO:0005515|GO:0008430|GO:0016020|GO:0005634|GO:0015031|GO:0005615|GO:0070062|GO:0005829	151336906	chr1	151336847	-	hs|1q21.3	NM_003944	chr1:151336906-151336847	NM_003944	Hs.632460
A_24_P256063	-4.6199	-2.20786	4.6199	down			FALSE				112683207	chr6	112683148	-	hs|6q21		chr6:112683207-112683148
A_24_P252462	-4.61923	-2.20765	4.61923	down	TTPA	tocopherol (alpha) transfer protein	FALSE	Homo sapiens tocopherol (alpha) transfer protein (TTPA), mRNA [NM_000370]	7274	GO:0051180|GO:0006629|GO:0005215|GO:0005770|GO:0007584|GO:0043325|GO:0046909|GO:0001892|GO:0005546|GO:0009636|GO:0005829|GO:0090212|GO:0060548|GO:0006810|GO:0008431|GO:0051452|GO:0009268|GO:0042360	63973574	chr8	63973515	-	hs|8q12.3	NM_000370	chr8:63973574-63973515	NM_000370	Hs.69049
A_24_P213370	-4.61878	-2.20751	4.61878	down			FALSE	Homo sapiens cDNA FLJ26472 fis, clone KDN04506. [AK129982]			12424367	chr8	12424308	+	hs|8p23.1	AK129982	chr8:12424308-12424367		Hs.720324
A_23_P422193	-4.61572	-2.20656	4.61572	down	SUV39H1	suppressor of variegation 3-9 homolog 1 (Drosophila)	FALSE	Homo sapiens suppressor of variegation 3-9 homolog 1 (Drosophila) (SUV39H1), transcript variant 2, mRNA [NM_003173]	6839	GO:0005515|GO:0000792|GO:0006364|GO:0006325|GO:0005634|GO:0030154|GO:0042054|GO:0036123|GO:0000183|GO:0036124|GO:0016032|GO:0000976|GO:0000794|GO:0033553|GO:0008757|GO:0006351|GO:0018024|GO:0007049|GO:0047485|GO:0003682|GO:0046974|GO:0005652|GO:0005654|GO:0008270|GO:0042754|GO:0045892|GO:0000775|GO:0005677	48566946	chrX	48566887	+	hs|Xp11.23	NM_003173	chrX:48566887-48566946	NM_003173	Hs.522639
A_32_P473302	-4.61531	-2.20643	4.61531	down	VLDLR-AS1	VLDLR antisense RNA 1	FALSE	Homo sapiens VLDLR antisense RNA 1 (VLDLR-AS1), long non-coding RNA [NR_015375]	401491		2535721	chr9	2535662	-	hs|9p24.2	NR_015375	chr9:2535721-2535662	NR_015375	Hs.416043
A_23_P468	-4.61393	-2.206	4.61393	down	CCDC181	coiled-coil domain containing 181	FALSE	Homo sapiens coiled-coil domain containing 181 (CCDC181), mRNA [NM_021179]	57821	GO:0005730|GO:0005634	169390697	chr1	169390638	-	hs|1q24.2	NM_021179	chr1:169390697-169390638	NM_021179	Hs.567557
A_23_P43164	-4.61359	-2.20589	4.61359	down	SULF1	sulfatase 1	FALSE	Homo sapiens sulfatase 1 (SULF1), transcript variant 3, mRNA [NM_015170]	23213	GO:0005886|GO:0051216|GO:0005783|GO:0048706|GO:0030177|GO:0008449|GO:0005615|GO:0032836|GO:0030513|GO:0002063|GO:0004065|GO:0030201|GO:0048010|GO:0030336|GO:0005794|GO:0005795|GO:0009986|GO:0001822|GO:0005509|GO:0006915|GO:0035860|GO:0010575|GO:0060686|GO:0060384|GO:0060348|GO:0040036|GO:0003094|GO:0001937|GO:0016525|GO:0040037|GO:0045121|GO:0014846	70572254	chr8	70572195	+	hs|8q13.3	NM_015170	chr8:70572195-70572254	NM_015170	Hs.409602
A_33_P3287879	-4.61215	-2.20544	4.61215	down	HIST1H3H	histone cluster 1, H3h	FALSE	Homo sapiens histone cluster 1, H3h (HIST1H3H), mRNA [NM_003536]	8357		27778100	chr6	27778041	+	hs|6p22.1	NM_003536	chr6:27778041-27778100	NM_003536	Hs.591778
A_23_P70328	-4.6076	-2.20402	4.6076	down	CENPQ	centromere protein Q	FALSE	Homo sapiens centromere protein Q (CENPQ), mRNA [NM_018132]	55166	GO:0034080|GO:0005737|GO:0006334|GO:0005730|GO:0005654|GO:0005634|GO:0045111|GO:0000278|GO:0000775|GO:0005829	49460458	chr6	49460399	+	hs|6p12.3	NM_018132	chr6:49460399-49460458	NM_018132	Hs.88663
A_23_P345707	-4.60347	-2.20272	4.60347	down	TICRR	TOPBP1-interacting checkpoint and replication regulator	FALSE	Homo sapiens TOPBP1-interacting checkpoint and replication regulator (TICRR), mRNA [NM_152259]	90381	GO:0006260|GO:0005515|GO:0030174|GO:0006281|GO:0001731|GO:0010212|GO:0003682|GO:0005730|GO:0000075|GO:0005634|GO:0033314	90170801	chr15	90170742	+	hs|15q26.1	NM_152259	chr15:90170742-90170801	NM_152259	Hs.441708
A_33_P3230219	-4.60301	-2.20258	4.60301	down	TMEM54	transmembrane protein 54	FALSE	Homo sapiens transmembrane protein 54 (TMEM54), mRNA [NM_033504]	113452	GO:0008150|GO:0003674|GO:0016021|GO:0005575	33360256	chr1	33360197	-	hs|1p35.1	NM_033504	chr1:33360256-33360197	NM_033504	Hs.534521
A_23_P202269	-4.6005	-2.20179	4.6005	down	ANK3	ankyrin 3, node of Ranvier (ankyrin G)	FALSE	Homo sapiens ankyrin 3, node of Ranvier (ankyrin G) (ANK3), transcript variant 1, mRNA [NM_020987]	288	GO:0008092|GO:0005515|GO:0030018|GO:0031594|GO:2000651|GO:0007409|GO:0043266|GO:0005764|GO:0019228|GO:0009925|GO:0010765|GO:0007411|GO:0045211|GO:0030674|GO:0005794|GO:0045296|GO:0009986|GO:0000281|GO:0090314|GO:0030507|GO:0044325|GO:0045838|GO:0043034|GO:0005923|GO:0010650|GO:0007009|GO:0072660|GO:0005886|GO:0005783|GO:0043001|GO:0072661|GO:0030425|GO:0045184|GO:0016323|GO:0043194|GO:0014704|GO:…	61788365	chr10	61788306	-	hs|10q21.2	NM_020987	chr10:61788365-61788306	NM_020987	Hs.499725
A_23_P8640	-4.59785	-2.20096	4.59785	down	GPER1	G protein-coupled estrogen receptor 1	FALSE	Homo sapiens G protein-coupled estrogen receptor 1 (GPER1), transcript variant 3, mRNA [NM_001039966]	2852	GO:0005802|GO:0005515|GO:0030054|GO:0045599|GO:0019228|GO:0005622|GO:0032024|GO:0005496|GO:0048786|GO:0045745|GO:0005794|GO:0030335|GO:0031966|GO:0045742|GO:0004930|GO:0014069|GO:0014068|GO:0044327|GO:0043280|GO:0042734|GO:0007049|GO:0007186|GO:0005887|GO:0045087|GO:0005789|GO:0030263|GO:0030264|GO:0032962|GO:0001956|GO:0030424|GO:0048471|GO:0008284|GO:0008285|GO:0005886|GO:0005783|GO:0030819|GO:…	1133395	chr7	1133336	+	hs|7p22.3	NM_001039966	chr7:1133336-1133395	NM_001039966	Hs.20961
A_23_P203183	-4.58606	-2.19726	4.58606	down	APOC3	apolipoprotein C-III	FALSE	Homo sapiens apolipoprotein C-III (APOC3), mRNA [NM_000040]	345	GO:0050995|GO:0007603|GO:0042627|GO:0070328|GO:0043434|GO:0010897|GO:0044281|GO:0010903|GO:0034379|GO:0005615|GO:0034361|GO:0042953|GO:0006954|GO:0005543|GO:0034382|GO:0010987|GO:0015485|GO:0034363|GO:0070653|GO:0030234|GO:0010989|GO:0019433|GO:0071333|GO:0060621|GO:0055102|GO:0070062|GO:0008203|GO:0042632|GO:0032489|GO:0033344|GO:0007584|GO:0042493|GO:0043691|GO:0045717|GO:0034366|GO:0005576|GO:…	116703589	chr11	116703530	+	hs|11q23.3	NM_000040	chr11:116703530-116703589	NM_000040	Hs.73849
A_33_P3410351	-4.58499	-2.19692	4.58499	down	GSTM2	glutathione S-transferase mu 2 (muscle)	FALSE	Homo sapiens glutathione S-transferase mu 2 (muscle) (GSTM2), transcript variant 1, mRNA [NM_000848]	2946	GO:0006805|GO:0070458|GO:0042178|GO:0005102|GO:0071313|GO:0006749|GO:0010881|GO:0044281|GO:0004364|GO:0014809|GO:0042803|GO:0005829|GO:0060316|GO:0043295|GO:0005737|GO:0016529|GO:0018916|GO:0010880|GO:0060315|GO:0055119|GO:0019899|GO:0070062	110212162	chr1	110212103	+	hs|1p13.3	NM_000848	chr1:110212103-110212162	NM_000848	Hs.279837
A_33_P3347452	-4.57698	-2.1944	4.57698	down	RPS6KA2	ribosomal protein S6 kinase, 90kDa, polypeptide 2	FALSE	Homo sapiens ribosomal protein S6 kinase, 90kDa, polypeptide 2 (RPS6KA2), transcript variant 1, mRNA [NM_021135]	6196	GO:0005515|GO:0060047|GO:0034142|GO:0008285|GO:0070613|GO:0007268|GO:0005634|GO:0001556|GO:0051403|GO:0005829|GO:0035556|GO:0007507|GO:0002756|GO:0005737|GO:0018105|GO:0007411|GO:0002755|GO:0034138|GO:0048011|GO:0031965|GO:0043065|GO:0038124|GO:0000287|GO:0038123|GO:0034134|GO:0005730|GO:0005819|GO:0002035|GO:0045786|GO:0002224|GO:0005524|GO:0010628|GO:0007165|GO:0004674|GO:0045087|GO:0010659|GO:…	166822961	chr6	166822902	-	hs|6q27	NM_021135	chr6:166822961-166822902	NM_021135	Hs.655277
A_23_P257583	-4.5714	-2.19264	4.5714	down	DENND2A	DENN/MADD domain containing 2A	FALSE	Homo sapiens DENN/MADD domain containing 2A (DENND2A), mRNA [NM_015689]	27147	GO:0017112|GO:0032313|GO:0005737|GO:0042147|GO:0015629|GO:0015031	140218518	chr7	140218459	-	hs|7q34	NM_015689	chr7:140218518-140218459	NM_015689	Hs.6385
A_23_P207400	-4.56939	-2.192	4.56939	down	BRCA1	breast cancer 1, early onset	FALSE	Homo sapiens breast cancer 1, early onset (BRCA1), transcript variant 2, mRNA [NM_007300]	672	GO:0005515|GO:0004842|GO:0043627|GO:0044212|GO:0016874|GO:2000145|GO:0050681|GO:0071158|GO:2000617|GO:0070531|GO:0042127|GO:0031398|GO:0034446|GO:0006978|GO:0031625|GO:0085020|GO:0005694|GO:0003713|GO:0031436|GO:0046600|GO:0051865|GO:0043234|GO:0006281|GO:0008270|GO:0005654|GO:2000620|GO:0045893|GO:0019899|GO:0005925|GO:0045892|GO:0008274|GO:0016567|GO:0005886|GO:0003723|GO:0031572|GO:0000151|GO:…	41196481	chr17	41196422	-	hs|17q21.31	NM_007300	chr17:41196481-41196422	NM_007300	Hs.194143
A_23_P9614	-4.55069	-2.18608	4.55069	down	NDUFA4L2	NADH dehydrogenase (ubiquinone) 1 alpha subcomplex, 4-like 2	FALSE	Homo sapiens NADH dehydrogenase (ubiquinone) 1 alpha subcomplex, 4-like 2 (NDUFA4L2), mRNA [NM_020142]	56901		57629546	chr12	57629358	-	hs|12q13.3	NM_020142	chr12:57629546-57629358	NM_020142	Hs.75069
A_23_P370989	-4.54115	-2.18306	4.54115	down	MCM4	minichromosome maintenance complex component 4	FALSE	Homo sapiens minichromosome maintenance complex component 4 (MCM4), transcript variant 1, mRNA [NM_005914]	4173	GO:0005515|GO:0042555|GO:0005730|GO:0005634|GO:0005524|GO:0006260|GO:0000082|GO:0006271|GO:0004003|GO:0003697|GO:0006270|GO:0006268|GO:0005654|GO:0000278	48888393	chr8	48888334	+	hs|8q11.21	NM_005914	chr8:48888334-48888393	NM_005914	Hs.460184
A_33_P3320082	-4.53661	-2.18162	4.53661	down	NFIB	nuclear factor I/B	FALSE	Homo sapiens nuclear factor I/B (NFIB), transcript variant 3, mRNA [NM_005596]	4781	GO:0021960|GO:0006366|GO:0000981|GO:0071679|GO:0005634|GO:0060509|GO:2000795|GO:0003690|GO:0002062|GO:0061141|GO:0021740|GO:0045944|GO:2000791|GO:0001106|GO:0044300|GO:0005730|GO:0000122|GO:0000978|GO:0003677|GO:0043392|GO:0006260|GO:0001077|GO:0010001|GO:0060486|GO:0060510|GO:0030902	14307048	chr9	14306989	-	hs|9p22.3	NM_005596	chr9:14307048-14306989	NM_005596	Hs.644095
A_33_P3256738	-4.52963	-2.17939	4.52963	down	ARHGEF39	Rho guanine nucleotide exchange factor (GEF) 39	FALSE	Homo sapiens Rho guanine nucleotide exchange factor (GEF) 39 (ARHGEF39), mRNA [NM_032818]	84904	GO:0030335|GO:0005886|GO:0032319|GO:0005089	35663057	chr9	35662998	-	hs|9p13.3	NM_032818	chr9:35663057-35662998	NM_032818	Hs.534579
A_23_P63209	-4.52935	-2.1793	4.52935	down	HSD11B1	hydroxysteroid (11-beta) dehydrogenase 1	FALSE	Homo sapiens hydroxysteroid (11-beta) dehydrogenase 1 (HSD11B1), transcript variant 2, mRNA [NM_181755]	3290	GO:0070524|GO:0030324|GO:0006704|GO:0005789|GO:0003845|GO:0044281|GO:0016021|GO:0008202|GO:0055114	209907960	chr1	209907901	+	hs|1q32.2	NM_181755	chr1:209907901-209907960	NM_181755	Hs.195040
A_23_P211909	-4.5277	-2.17878	4.5277	down	PLS1	plastin 1	FALSE	Homo sapiens plastin 1 (PLS1), transcript variant 2, mRNA [NM_002670]	5357	GO:0005737|GO:0051015|GO:0005509|GO:0005200|GO:0070062	142432179	chr3	142432120	+	hs|3q23	NM_002670	chr3:142432120-142432179	NM_002670	Hs.203637
A_23_P106194	-4.52735	-2.17867	4.52735	down	FOS	FBJ murine osteosarcoma viral oncogene homolog	FALSE	Homo sapiens FBJ murine osteosarcoma viral oncogene homolog (FOS), mRNA [NM_005252]	2353	GO:0005515|GO:0003700|GO:0044212|GO:0006366|GO:0009409|GO:0051591|GO:0051403|GO:0002756|GO:0003690|GO:0002755|GO:0031668|GO:0032496|GO:0009416|GO:0007179|GO:0001661|GO:0051412|GO:0007565|GO:0038124|GO:0038123|GO:0034134|GO:0007568|GO:0009636|GO:0030431|GO:0002224|GO:0009629|GO:0045087|GO:0032570|GO:0005654|GO:0034166|GO:0035666|GO:0045893|GO:0034162|GO:0038095|GO:0008134|GO:0043005|GO:0034142|GO:…	75748273	chr14	75748214	+	hs|14q24.3	NM_005252	chr14:75748214-75748273	NM_005252	Hs.25647
A_23_P30799	-4.51748	-2.17552	4.51748	down	HIST1H3F	histone cluster 1, H3f	FALSE	Homo sapiens histone cluster 1, H3f (HIST1H3F), mRNA [NM_021018]	8968	GO:0005515|GO:0046982|GO:0006325|GO:0006335|GO:0005576|GO:0005634|GO:0000228|GO:0003677|GO:0043234|GO:0060968|GO:0007596|GO:0005654|GO:0000786|GO:0070062	26250647	chr6	26250588	-	hs|6p22.2	NM_021018	chr6:26250647-26250588	NM_021018	Hs.247814
A_33_P3288684	-4.51185	-2.17372	4.51185	down			FALSE				68175482	chr9	68175423	-	hs|9q13		chr9:068175482-068175423
A_23_P40880	-4.51182	-2.17371	4.51182	down	CMTM8	CKLF-like MARVEL transmembrane domain containing 8	FALSE	Homo sapiens CKLF-like MARVEL transmembrane domain containing 8 (CMTM8), mRNA [NM_178868]	152189	GO:0005737|GO:0006935|GO:0005634|GO:0016021|GO:0005615|GO:0005125	32411460	chr3	32411401	+	hs|3p22.3	NM_178868	chr3:32411401-32411460	NM_178868	Hs.154986
A_23_P81369	-4.50032	-2.17003	4.50032	down	ADAM19	ADAM metallopeptidase domain 19	FALSE	Homo sapiens ADAM metallopeptidase domain 19 (ADAM19), mRNA [NM_033274]	8728	GO:0007507|GO:0017124|GO:0008270|GO:0016021|GO:0006509|GO:0004222	156917323	chr5	156916141	-	hs|5q33.3	NM_033274	chr5:156917323-156916141	NM_033274	Hs.483944
A_24_P217834	-4.49805	-2.1693	4.49805	down	HIST1H3D	histone cluster 1, H3d	FALSE	Homo sapiens histone cluster 1, H3d (HIST1H3D), mRNA [NM_003530]	8351		26197317	chr6	26197258	-	hs|6p22.2	NM_003530	chr6:26197317-26197258	NM_003530	Hs.532144
A_23_P23765	-4.4888	-2.16633	4.4888	down	ITGB3BP	integrin beta 3 binding protein (beta3-endonexin)	FALSE	Homo sapiens integrin beta 3 binding protein (beta3-endonexin) (ITGB3BP), transcript variant 2, mRNA [NM_014288]	23421	GO:0048011|GO:0006355|GO:0043065|GO:0005730|GO:0006334|GO:0005634|GO:0008022|GO:0097190|GO:0006351|GO:0005829|GO:0034080|GO:0007165|GO:0005737|GO:0007067|GO:0016020|GO:0000777|GO:0005654|GO:0004871|GO:0000278|GO:0007155	63920569	chr1	63920094	-	hs|1p31.3	NM_014288	chr1:63920569-63920094	NM_014288	Hs.166539
A_24_P230057	-4.47757	-2.16272	4.47757	down			FALSE				106672412	chrX	106672353	+	hs|Xq22.3		chrX:106672353-106672412
A_33_P3818787	-4.47656	-2.16239	4.47656	down	LOC344967	acyl-CoA thioesterase 7 pseudogene	FALSE	Homo sapiens acyl-CoA thioesterase 7 pseudogene (LOC344967), non-coding RNA [NR_027277]	344967	GO:0005737|GO:0016290|GO:0008152	40045054	chr4	40044995	-	hs|4p14	NR_027277	chr4:40045054-40044995	NR_027277	Hs.534633
A_23_P18196	-4.47559	-2.16208	4.47559	down	RFC4	replication factor C (activator 1) 4, 37kDa	FALSE	Homo sapiens replication factor C (activator 1) 4, 37kDa (RFC4), transcript variant 1, mRNA [NM_002916]	5984	GO:0005515|GO:0017111|GO:0048015|GO:0003677|GO:0005524|GO:0006260|GO:0006271|GO:0006281|GO:0000723|GO:0006283|GO:0000722|GO:0006297|GO:0005654|GO:0005663|GO:0006289|GO:0000278|GO:0032201	186508130	chr3	186508001	-	hs|3q27.3	NM_002916	chr3:186508130-186508001	NM_002916	Hs.732098
A_19_P00328894	-4.46265	-2.1579	4.46265	down			FALSE				81028115	chr4	81028056	-	hs|4q21.21		chr4:081028115-081028056
A_33_P3263193	-4.46187	-2.15765	4.46187	down	RHNO1	RAD9-HUS1-RAD1 interacting nuclear orphan 1	FALSE	Homo sapiens RAD9-HUS1-RAD1 interacting nuclear orphan 1 (RHNO1), transcript variant 4, mRNA [NM_001257097]	83695	GO:0005515|GO:0034644|GO:0005694|GO:0070318|GO:0005634|GO:0000725|GO:0000077|GO:0071479	2998525	chr12	2998466	+	hs|12p13.33	NM_001257097	chr12:2998466-2998525	NM_001257097	Hs.198853
A_23_P97457	-4.46123	-2.15744	4.46123	down	AIDA	axin interactor, dorsalization associated	FALSE	Homo sapiens axin interactor, dorsalization associated (AIDA), mRNA [NM_022831]	64853	GO:0043496|GO:0005737|GO:0046329|GO:0019904|GO:0009953|GO:0005575|GO:0043508	222842440	chr1	222842381	-	hs|1q41	NM_022831	chr1:222842440-222842381	NM_022831	Hs.534965
A_33_P3386723	-4.46058	-2.15723	4.46058	down			FALSE				85998237	chr6	85998178	+	hs|6q14.3		chr6:085998178-085998237
A_23_P216689	-4.44731	-2.15293	4.44731	down	BRD3	bromodomain containing 3	FALSE	Homo sapiens bromodomain containing 3 (BRD3), mRNA [NM_007371]	8019	GO:0005515|GO:0006357|GO:0003682|GO:0070577|GO:0005634|GO:0006351|GO:0016568	136898324	chr9	136898265	-	hs|9q34.2	NM_007371	chr9:136898324-136898265	NM_007371	Hs.522472
A_23_P205428	-4.44627	-2.1526	4.44627	down	FOXG1	forkhead box G1	FALSE	Homo sapiens forkhead box G1 (FOXG1), mRNA [NM_005249]	2290	GO:0005515|GO:0003700|GO:0042472|GO:0007568|GO:0048664|GO:0002052|GO:0005634|GO:0009953|GO:0045787|GO:0003677|GO:0006351|GO:0021852|GO:0043565|GO:0007346|GO:0045665|GO:0007420|GO:0016199|GO:0045892	29238648	chr14	29238589	+	hs|14q12	NM_005249	chr14:29238589-29238648	NM_005249	Hs.632336
A_23_P116387	-4.44459	-2.15205	4.44459	down	INCENP	inner centromere protein antigens 135/155kDa	FALSE	Homo sapiens inner centromere protein antigens 135/155kDa (INCENP), transcript variant 1, mRNA [NM_001040694]	3619	GO:0005515|GO:0010369|GO:0005874|GO:0005819|GO:0030496|GO:0000801|GO:0000800|GO:0005829|GO:0043234|GO:0000910|GO:0007067|GO:0005721|GO:0007059|GO:0000777|GO:0000776|GO:0000278|GO:0000775	61919801	chr11	61919742	+	hs|11q12.3	NM_001040694	chr11:61919742-61919801	NM_001040694	Hs.142179
A_33_P3286372	-4.4396	-2.15043	4.4396	down	C2orf48	chromosome 2 open reading frame 48	FALSE	chromosome 2 open reading frame 48 [Source:HGNC Symbol;Acc:26322] [ENST00000381786]	348738		10351532	chr2	10351473	+	hs|2p25.1	AK057831	chr2:10351473-10351532		Hs.454981
A_33_P3253707	-4.42742	-2.14646	4.42742	down	LRR1	leucine rich repeat protein 1	FALSE	Homo sapiens leucine rich repeat protein 1 (LRR1), transcript variant 1, mRNA [NM_152329]	122769	GO:0016567	50081372	chr14	50081313	+	hs|14q21.3	NM_152329	chr14:50081313-50081372	NM_152329	Hs.451090
A_23_P33433	-4.42287	-2.14498	4.42287	down	MAZ	MYC-associated zinc finger protein (purine-binding transcription factor)	FALSE	Homo sapiens MYC-associated zinc finger protein (purine-binding transcription factor) (MAZ), transcript variant 2, mRNA [NM_001042539]	4150	GO:0005515|GO:0006369|GO:0005737|GO:0006367|GO:0045944|GO:0003682|GO:0000981|GO:0005634|GO:0000979|GO:0046872	29821692	chr16	29821633	+	hs|16p11.2	NM_001042539	chr16:29821633-29821692	NM_001042539	Hs.23650
A_24_P68311	-4.41673	-2.14298	4.41673	down	SYNE2	spectrin repeat containing, nuclear envelope 2	FALSE	Homo sapiens spectrin repeat containing, nuclear envelope 2 (SYNE2), transcript variant 1, mRNA [NM_015180]	23224	GO:0005515|GO:0030018|GO:0034504|GO:0007097|GO:0031527|GO:0034993|GO:0005634|GO:0090286|GO:0005635|GO:0005739|GO:0005640|GO:0010761|GO:0051642|GO:0005737|GO:0031022|GO:0006998|GO:0045111|GO:0031965|GO:0030335|GO:0016235|GO:0031258|GO:0033017|GO:0003779|GO:0031981|GO:0007163|GO:0016529|GO:0005654|GO:0016021|GO:0005925	64421485	chr14	64416714	+	hs|14q23.2	NM_015180	chr14:64416714-64421485	NM_015180	Hs.745014
A_33_P3215239	-4.4162	-2.1428	4.4162	down	KIF20B	kinesin family member 20B	FALSE	Homo sapiens kinesin family member 20B (KIF20B), transcript variant 1, mRNA [NM_001284259]	9585	GO:0008017|GO:0007088|GO:0005813|GO:0006200|GO:0050699|GO:0005874|GO:0005730|GO:0005819|GO:0005634|GO:0003777|GO:0005524|GO:0007067|GO:0005737|GO:0000087|GO:0005654|GO:0007050|GO:0016887|GO:0007018	91522588	chr10	91522529	+	hs|10q23.31	NM_001284259	chr10:91522529-91522588	NM_001284259	Hs.240
A_33_P3223056	-4.41344	-2.1419	4.41344	down	ADAMTS10	ADAM metallopeptidase with thrombospondin type 1 motif, 10	FALSE	Homo sapiens ADAM metallopeptidase with thrombospondin type 1 motif, 10 (ADAMTS10), transcript variant 1, mRNA [NM_030957]	81794	GO:0031012|GO:0005515|GO:0008150|GO:0003674|GO:0006508|GO:0001527|GO:0008270|GO:0004222	8645185	chr19	8645126	-	hs|19p13.2	NM_030957	chr19:8645185-8645126	NM_030957	Hs.657508
A_24_P384029	-4.40165	-2.13805	4.40165	down			FALSE				174296291	chr2	174296230	-	hs|2q31.1		chr2:174296291-174296230
A_33_P3344229	-4.39755	-2.1367	4.39755	down	HIST1H4A	histone cluster 1, H4a	FALSE	Homo sapiens histone cluster 1, H4a (HIST1H4A), mRNA [NM_003538]	8359		26022240	chr6	26022181	+	hs|6p22.2	NM_003538	chr6:26022181-26022240	NM_003538	Hs.248178
A_33_P3349536	-4.39647	-2.13634	4.39647	down	CHEK1	checkpoint kinase 1	FALSE	Homo sapiens checkpoint kinase 1 (CHEK1), transcript variant 2, mRNA [NM_001114121]	1111	GO:0005515|GO:0005657|GO:0031572|GO:0005634|GO:0005615|GO:0010569|GO:0043231|GO:0005829|GO:0042127|GO:0000086|GO:0018107|GO:2000615|GO:0010767|GO:0000785|GO:0000794|GO:0000781|GO:0005813|GO:0046602|GO:0005730|GO:0071313|GO:0035407|GO:0005524|GO:0006974|GO:0035402|GO:0006975|GO:0006260|GO:0045839|GO:0006281|GO:0004674|GO:0005654|GO:0000077|GO:0090399|GO:0071260|GO:0048096	125525217	chr11	125525158	+	hs|11q24.2	NM_001114121	chr11:125525158-125525217	NM_001114121	Hs.24529
A_23_P252335	-4.39425	-2.13562	4.39425	down	MIS18A	MIS18 kinetochore protein A	FALSE	Homo sapiens MIS18 kinetochore protein A (MIS18A), mRNA [NM_018944]	54069	GO:0034080|GO:0008150|GO:0003674|GO:0007067|GO:0005737|GO:0007059|GO:0044030|GO:0006334|GO:0005654|GO:0005634|GO:0000775	33641386	chr21	33641327	-	hs|21q22.11	NM_018944	chr21:33641386-33641327	NM_018944	Hs.190518
A_24_P276888	-4.39409	-2.13556	4.39409	down	CENPO	centromere protein O	FALSE	Homo sapiens centromere protein O (CENPO), transcript variant 2, mRNA [NM_001199803]	79172	GO:0034080|GO:0006334|GO:0005730|GO:0000777|GO:0005654|GO:0005634|GO:0000278|GO:0005829	25044850	chr2	25044791	+	hs|2p23.3	NM_001199803	chr2:25044791-25044850	NM_001199803	Hs.731569
A_32_P222961	-4.38743	-2.13338	4.38743	down	SPIN4	spindlin family, member 4	FALSE	Homo sapiens spindlin family, member 4 (SPIN4), mRNA [NM_001012968]	139886	GO:0007276	62567175	chrX	62567116	-	hs|Xq11.1	NM_001012968	chrX:62567175-62567116	NM_001012968	Hs.612782
A_23_P131723	-4.38676	-2.13316	4.38676	down	YWHAQ	tyrosine 3-monooxygenase/tryptophan 5-monooxygenase activation protein, theta	FALSE	Homo sapiens tyrosine 3-monooxygenase/tryptophan 5-monooxygenase activation protein, theta (YWHAQ), mRNA [NM_006826]	10971	GO:0005515|GO:0007264|GO:0019904|GO:0006915|GO:0006605|GO:0097193|GO:0005829|GO:0005737|GO:1900740|GO:0047485|GO:0021762|GO:0061024|GO:0045892|GO:0030659|GO:0070062	9724897	chr2	9724838	-	hs|2p25.1	NM_006826	chr2:9724897-9724838	NM_006826	Hs.74405
A_23_P164814	-4.38665	-2.13312	4.38665	down	C19orf57	chromosome 19 open reading frame 57	FALSE	Homo sapiens chromosome 19 open reading frame 57 (C19orf57), mRNA [NM_024323]	79173	GO:0005515|GO:0003674|GO:0007275|GO:0005575	13993314	chr19	13993255	-	hs|19p13.13	NM_024323	chr19:13993314-13993255	NM_024323	Hs.143288
A_33_P3340468	-4.3848	-2.13251	4.3848	down	CENPI	centromere protein I	FALSE	centromere protein I [Source:HGNC Symbol;Acc:3968] [ENST00000403304]	2491	GO:0034080|GO:0005515|GO:0006334|GO:0000776|GO:0007548|GO:0005654|GO:0000278|GO:0005829	100353497	chrX	100353438	+	hs|Xq22.1	XM_005262111	chrX:100353438-100353497	XM_005262111	Hs.348920
A_23_P157527	-4.38457	-2.13244	4.38457	down	LRRCC1	leucine rich repeat and coiled-coil centrosomal protein 1	FALSE	Homo sapiens leucine rich repeat and coiled-coil centrosomal protein 1 (LRRCC1), mRNA [NM_033402]	85444	GO:0007067|GO:0005813|GO:0005737|GO:0005814|GO:0005730|GO:0005634	86057787	chr8	86057728	+	hs|8q21.2	NM_033402	chr8:86057728-86057787	NM_033402	Hs.193115
A_23_P87791	-4.38277	-2.13184	4.38277	down	ACACB	acetyl-CoA carboxylase beta	FALSE	Homo sapiens acetyl-CoA carboxylase beta (ACACB), mRNA [NM_001093]	32	GO:0005515|GO:0014070|GO:0042493|GO:0006853|GO:0006768|GO:0006767|GO:0005741|GO:0044281|GO:2001295|GO:0005524|GO:0006084|GO:0046872|GO:0012505|GO:0005829|GO:0031325|GO:0006112|GO:0051289|GO:0006766|GO:0009374|GO:0004075|GO:0006633|GO:0003989|GO:0044255	109703245	chr12	109703078	+	hs|12q24.11	NM_001093	chr12:109703078-109703245	NM_001093	Hs.234898
A_19_P00807619	-4.38182	-2.13153	4.38182	down			FALSE				86599536	chr11	86599477	-	hs|11q14.2		chr11:086599536-086599477
A_23_P253524	-4.37664	-2.12982	4.37664	down	CENPE	centromere protein E, 312kDa	FALSE	Homo sapiens centromere protein E, 312kDa (CENPE), transcript variant 1, mRNA [NM_001813]	1062	GO:0005515|GO:0008017|GO:0005634|GO:0007079|GO:0005829|GO:0019886|GO:0005737|GO:0051382|GO:0000089|GO:0045860|GO:0015630|GO:0007018|GO:0005871|GO:0005874|GO:0005819|GO:0007275|GO:0003777|GO:0005524|GO:0000940|GO:0007596|GO:0008152|GO:0000776|GO:0043515|GO:0000779|GO:0000778|GO:0007080|GO:0000278|GO:0000775	104027398	chr4	104027339	-	hs|4q24	NM_001813	chr4:104027398-104027339	NM_001813	Hs.75573
A_33_P3241046	-4.37558	-2.12947	4.37558	down			FALSE				76209682	chr13	76209623	-	hs|13q22.2		chr13:076209682-076209623
A_32_P133916	-4.37405	-2.12897	4.37405	down	BNC2	basonuclin 2	FALSE	Homo sapiens basonuclin 2 (BNC2), mRNA [NM_017637]	54796	GO:0006355|GO:0005737|GO:0003416|GO:0005886|GO:0060021|GO:0060485|GO:0005634|GO:0043586|GO:0003677|GO:0046872|GO:0006351	16409646	chr9	16409587	-	hs|9p22.3	NM_017637	chr9:16409646-16409587	NM_017637	Hs.656581
A_24_P38276	-4.37028	-2.12773	4.37028	down	FZD1	frizzled class receptor 1	FALSE	Homo sapiens frizzled class receptor 1 (FZD1), mRNA [NM_003505]	8321	GO:0005515|GO:0008406|GO:0017147|GO:0005886|GO:0007199|GO:0007267|GO:0044339|GO:0044338|GO:0007409|GO:0035414|GO:0007223|GO:0005109|GO:0030514|GO:0051091|GO:0005737|GO:0030182|GO:0030855|GO:0090090|GO:0060070|GO:0060022|GO:0001944|GO:0042813|GO:0003150|GO:0048286|GO:0009986|GO:0004930|GO:0042493|GO:0090179|GO:0005102|GO:0045177|GO:0035425|GO:0030165|GO:0032589|GO:0003151|GO:0007420|GO:0003149|GO:…	90897899	chr7	90897840	+	hs|7q21.13	NM_003505	chr7:90897840-90897899	NM_003505	Hs.94234
A_33_P3320079	-4.36803	-2.12698	4.36803	down	NFIB	nuclear factor I/B	FALSE	Homo sapiens nuclear factor I/B (NFIB), transcript variant 3, mRNA [NM_005596]	4781	GO:0021960|GO:0006366|GO:0000981|GO:0071679|GO:0005634|GO:0060509|GO:2000795|GO:0003690|GO:0002062|GO:0061141|GO:0021740|GO:0045944|GO:2000791|GO:0001106|GO:0044300|GO:0005730|GO:0000122|GO:0000978|GO:0003677|GO:0043392|GO:0006260|GO:0001077|GO:0010001|GO:0060486|GO:0060510|GO:0030902	14120505	chr9	14120446	-	hs|9p23	NM_005596	chr9:14120505-14120446	NM_005596	Hs.644095
A_33_P3339375	-4.36508	-2.12601	4.36508	down	ARHGAP11B	Rho GTPase activating protein 11B	FALSE	Homo sapiens Rho GTPase activating protein 11B (ARHGAP11B), mRNA [NM_001039841]	89839	GO:0043547|GO:0051056|GO:0007264|GO:0005829|GO:0005096	30927820	chr15	30927761	+	hs|15q13.2	NM_001039841	chr15:30927761-30927820	NM_001039841	Hs.659621
A_33_P3210561	-4.35553	-2.12285	4.35553	down			FALSE				26363183	chr2	26363124	-	hs|2p23.3		chr2:026363183-026363124
A_32_P87697	-4.34883	-2.12063	4.34883	down	HLA-DRA	major histocompatibility complex, class II, DR alpha	FALSE	Homo sapiens major histocompatibility complex, class II, DR alpha (HLA-DRA), mRNA [NM_019111]	3122	GO:0050852|GO:0005886|GO:0019221|GO:0031295|GO:0005765|GO:0005764|GO:0019886|GO:0006955|GO:0042605|GO:0071556|GO:0070062|GO:0060333|GO:0030658|GO:0012507|GO:0009986|GO:0002506|GO:0002504|GO:0002503|GO:0042613|GO:0032588|GO:0030666|GO:0000139|GO:0050890|GO:0005887|GO:0031902|GO:0023026|GO:0030669|GO:0032395	32412507	chr6	32412448	+	hs|6p21.32	NM_019111	chr6:32412448-32412507	NM_019111	Hs.520048
A_24_P159094	-4.3449	-2.11932	4.3449	down	UBR7	ubiquitin protein ligase E3 component n-recognin 7 (putative)	FALSE	Homo sapiens ubiquitin protein ligase E3 component n-recognin 7 (putative) (UBR7), transcript variant 2, mRNA [NM_175748]	55148	GO:0008150|GO:0003674|GO:0004842|GO:0016567|GO:0016874|GO:0008270	93695421	chr14	93695362	+	hs|14q32.12	NM_175748	chr14:93695362-93695421	NM_175748	Hs.648806
A_23_P25706	-4.34443	-2.11917	4.34443	down	CLMN	calmin (calponin-like, transmembrane)	FALSE	Homo sapiens calmin (calponin-like, transmembrane) (CLMN), mRNA [NM_024734]	79789	GO:0005737|GO:0008285|GO:0003779|GO:0016021|GO:0031175	95660925	chr14	95660250	-	hs|14q32.13	NM_024734	chr14:95660925-95660250	NM_024734	Hs.301478
A_33_P3237359	-4.32962	-2.11424	4.32962	down	HMGB3	high mobility group box 3	FALSE	Homo sapiens high mobility group box 3 (HMGB3), mRNA [NM_005342]	3149	GO:0003690|GO:0008301|GO:0005694|GO:0007275|GO:0006310|GO:0005634	150156632	chrX	150156573	+	hs|Xq28	NM_005342	chrX:150156573-150156632	NM_005342	Hs.19114
A_33_P3420611	-4.32595	-2.11302	4.32595	down	OR4D2	olfactory receptor, family 4, subfamily D, member 2	FALSE	Homo sapiens olfactory receptor, family 4, subfamily D, member 2 (OR4D2), mRNA [NM_001004707]	124538	GO:0050911|GO:0004984|GO:0007186|GO:0005886|GO:0004930|GO:0016021	56247934	chr17	56247875	+	hs|17q22	NM_001004707	chr17:56247875-56247934	NM_001004707	Hs.446879
A_33_P3283213	-4.32588	-2.11299	4.32588	down	MGC57346	uncharacterized LOC401884	FALSE	Homo sapiens uncharacterized LOC401884 (MGC57346), transcript variant 2, long non-coding RNA [NR_027295]	401884		43713992	chr17	43713933	+	hs|17q21.31	NR_027295	chr17:43713933-43713992	NR_027295	Hs.654930
A_23_P432013	-4.32411	-2.1124	4.32411	down	ZPLD1	zona pellucida-like domain containing 1	FALSE	Homo sapiens zona pellucida-like domain containing 1 (ZPLD1), mRNA [NM_175056]	131368	GO:0016021	102198161	chr3	102198102	+	hs|3q12.3	NM_175056	chr3:102198102-102198161	NM_175056	Hs.352213
A_23_P102611	-4.32339	-2.11216	4.32339	down	WISP2	WNT1 inducible signaling pathway protein 2	FALSE	Homo sapiens WNT1 inducible signaling pathway protein 2 (WISP2), mRNA [NM_003881]	8839	GO:0007165|GO:0005886|GO:0007267|GO:0007155|GO:0005615|GO:0001558|GO:0070062|GO:0005520	43356406	chr20	43356347	+	hs|20q13.12	NM_003881	chr20:43356347-43356406	NM_003881	Hs.592145
A_24_P401601	-4.31035	-2.1078	4.31035	down			FALSE				21145465	chr19	21145404	+	hs|19p12		chr19:021145404-021145465
A_33_P3344086	-4.30646	-2.1065	4.30646	down	HIST1H2AJ	histone cluster 1, H2aj	FALSE	Homo sapiens histone cluster 1, H2aj (HIST1H2AJ), mRNA [NM_021066]	8331		27782191	chr6	27782132	-	hs|6p22.1	NM_021066	chr6:27782191-27782132	NM_021066	Hs.406691
A_23_P146456	-4.30375	-2.10559	4.30375	down	CTSV	cathepsin V	FALSE	Homo sapiens cathepsin V (CTSV), transcript variant 1, mRNA [NM_001333]	1515	GO:0030984|GO:0043005|GO:0048102|GO:0021675|GO:0010259|GO:0007283|GO:0032403|GO:0019886|GO:0046697|GO:0060008|GO:0022617|GO:0030198|GO:0006508|GO:0043204|GO:0070062|GO:0009267|GO:0043202|GO:0042277|GO:0005576|GO:0051384|GO:0034698|GO:0009749|GO:0004197|GO:0005902|GO:0004177|GO:0008234|GO:0009897	99795211	chr9	99795152	-	hs|9q22.33	NM_001333	chr9:99795211-99795152	NM_001333	Hs.610096
A_33_P3258117	-4.30086	-2.10463	4.30086	down	HELLS	helicase, lymphoid-specific	FALSE	Homo sapiens helicase, lymphoid-specific (HELLS), transcript variant 7, mRNA [NM_001289072]	3070	GO:0005515|GO:0043066|GO:0031508|GO:0006346|GO:0001655|GO:0004386|GO:0005634|GO:0007275|GO:2001243|GO:0003677|GO:0005524|GO:0006351|GO:0010216|GO:0007067|GO:0005721|GO:0003682|GO:0046651|GO:0000775	96334492	chr10	96334433	+	hs|10q23.33	NM_001289072	chr10:96334433-96334492	NM_001289072	Hs.655830
A_23_P136817	-4.26958	-2.09409	4.26958	down	KNTC1	kinetochore associated 1	FALSE	Homo sapiens kinetochore associated 1 (KNTC1), mRNA [NM_014708]	9735	GO:0005515|GO:0005828|GO:0007093|GO:0005886|GO:0007096|GO:0005634|GO:0015629|GO:0005829|GO:0000922|GO:0005737|GO:0007067|GO:0006461|GO:0000777|GO:0000278	123107037	chr12	123106487	+	hs|12q24.31	NM_014708	chr12:123106487-123107037	NM_014708	Hs.300559
A_24_P214231	-4.26578	-2.09281	4.26578	down	STIL	SCL/TAL1 interrupting locus	FALSE	Homo sapiens SCL/TAL1 interrupting locus (STIL), transcript variant 1, mRNA [NM_001048166]	6491	GO:0005515|GO:0043066|GO:0005813|GO:0007368|GO:0033504|GO:0008283|GO:0001843|GO:0001701|GO:0005829|GO:0007224|GO:0001947|GO:0000578|GO:0035264|GO:0021915|GO:0030900|GO:0030903	47716850	chr1	47716791	-	hs|1p33	NM_001048166	chr1:47716850-47716791	NM_001048166	Hs.525198
A_23_P337934	-4.26478	-2.09247	4.26478	down	FBLIM1	filamin binding LIM protein 1	FALSE	Homo sapiens filamin binding LIM protein 1 (FBLIM1), transcript variant 1, mRNA [NM_017556]	54751	GO:0016337|GO:0001725|GO:0034329|GO:0031005|GO:0008360|GO:0008270|GO:0005938|GO:0005925|GO:0033623|GO:0005829	16112744	chr1	16112685	+	hs|1p36.21	NM_017556	chr1:16112685-16112744	NM_017556	Hs.530101
A_23_P70095	-4.26465	-2.09243	4.26465	down	CD74	CD74 molecule, major histocompatibility complex, class II invariant chain	FALSE	Homo sapiens CD74 molecule, major histocompatibility complex, class II invariant chain (CD74), transcript variant 3, mRNA [NM_001025158]	972	GO:0005515|GO:0016064|GO:0043030|GO:0050731|GO:0005765|GO:0006886|GO:0042802|GO:0005622|GO:0001516|GO:0002906|GO:0070374|GO:0070062|GO:0004896|GO:0009986|GO:0006952|GO:0019955|GO:0090023|GO:0051085|GO:0002830|GO:0035718|GO:0009897|GO:0050998|GO:0042289|GO:0005886|GO:0008283|GO:0030890|GO:0048146|GO:0000187|GO:0019886|GO:0001540|GO:0019883|GO:0001961|GO:0071556|GO:0045581|GO:0045582|GO:0030658|GO:…	149792281	chr5	149792222	-	hs|5q32	NM_001025158	chr5:149792281-149792222	NM_001025158	Hs.436568
A_23_P30976	-4.26174	-2.09144	4.26174	down	GRM1	glutamate receptor, metabotropic 1	FALSE	Homo sapiens glutamate receptor, metabotropic 1 (GRM1), transcript variant 4, mRNA [NM_001278065]	2911	GO:0005515|GO:0051966|GO:0008219|GO:0005886|GO:0004930|GO:0007216|GO:0014069|GO:0007268|GO:0005634|GO:0030425|GO:0019233|GO:0007205|GO:0038038|GO:0000187|GO:0071257|GO:0000186|GO:0007186|GO:0005887|GO:0008066|GO:0007626|GO:0051930	146758513	chr6	146758454	+	hs|6q24.3	NM_001278065	chr6:146758454-146758513	NM_001278065	Hs.32945
A_23_P100022	-4.2595	-2.09068	4.2595	down	SV2B	synaptic vesicle glycoprotein 2B	FALSE	Homo sapiens synaptic vesicle glycoprotein 2B (SV2B), transcript variant 1, mRNA [NM_014848]	9899	GO:0030054|GO:0001669|GO:0022857|GO:0006836|GO:0030672|GO:0016021|GO:0055085	91838388	chr15	91838329	+	hs|15q26.1	NM_014848	chr15:91838329-91838388	NM_014848	Hs.21754
A_23_P319859	-4.2564	-2.08964	4.2564	down	EYA2	eyes absent homolog 2 (Drosophila)	FALSE	Homo sapiens eyes absent homolog 2 (Drosophila) (EYA2), transcript variant 1, mRNA [NM_005244]	2139	GO:0005515|GO:0005813|GO:0006355|GO:0000287|GO:0016576|GO:0005634|GO:0035335|GO:0006351|GO:0097192|GO:0005739|GO:0005737|GO:0007501|GO:0006281|GO:0014706|GO:0004725	45817155	chr20	45817096	+	hs|20q13.12	NM_005244	chr20:45817096-45817155	NM_005244	Hs.472877
A_23_P387184	-4.25145	-2.08795	4.25145	down	NHSL1	NHS-like 1	FALSE	Homo sapiens NHS-like 1 (NHSL1), transcript variant 1, mRNA [NM_020464]	57224		138744231	chr6	138744172	-	hs|6q23.3	NM_020464	chr6:138744231-138744172	NM_020464	Hs.652741
A_33_P3385782	-4.24419	-2.08549	4.24419	down	ZNF713	zinc finger protein 713	FALSE	Homo sapiens zinc finger protein 713 (ZNF713), mRNA [NM_182633]	349075	GO:0006355|GO:0005634|GO:0003677|GO:0046872|GO:0006351	56007738	chr7	56007679	+	hs|7p11.2	NM_182633	chr7:56007679-56007738	NM_182633	Hs.660834
A_23_P142389	-4.24276	-2.085	4.24276	down	LSR	lipolysis stimulated lipoprotein receptor	FALSE	Homo sapiens lipolysis stimulated lipoprotein receptor (LSR), transcript variant 2, mRNA [NM_205834]	51599	GO:0034361|GO:0001889|GO:0005886|GO:0034362|GO:0042627|GO:0016021|GO:0009790|GO:0070062|GO:0019216	35758493	chr19	35758434	+	hs|19q13.12	NM_205834	chr19:35758434-35758493	NM_205834	Hs.466507
A_33_P3373384	-4.23704	-2.08306	4.23704	down	TMEM231	transmembrane protein 231	FALSE	Homo sapiens transmembrane protein 231 (TMEM231), transcript variant 1, mRNA [NM_001077416]	79583	GO:0042384|GO:0060170|GO:0035869|GO:0036038|GO:0016021|GO:0007224	75573561	chr16	75573502	-	hs|16q23.1	NM_001077416	chr16:75573561-75573502	NM_001077416	Hs.156784
A_33_P3210399	-4.23514	-2.08241	4.23514	down	SLC14A1	solute carrier family 14 (urea transporter), member 1 (Kidd blood group)	FALSE	Homo sapiens solute carrier family 14 (urea transporter), member 1 (Kidd blood group) (SLC14A1), transcript variant 4, mRNA [NM_001146037]	6563	GO:0016323|GO:0005886|GO:0005887|GO:0005372|GO:0015265|GO:0015204|GO:0006833|GO:0071918|GO:0055085|GO:0015840	43329871	chr18	43329812	+	hs|18q12.3	NM_001146037	chr18:43329812-43329871	NM_001146037	Hs.101307
A_24_P299911	-4.2314	-2.08113	4.2314	down	PASK	PAS domain containing serine/threonine kinase	FALSE	Homo sapiens PAS domain containing serine/threonine kinase (PASK), transcript variant 2, mRNA [NM_015148]	23178	GO:0005515|GO:0005794|GO:0005634|GO:0045727|GO:0005524|GO:0045719|GO:0007165|GO:0005737|GO:0043576|GO:0046777|GO:0004674|GO:0006468|GO:0004871|GO:0035091|GO:2000505|GO:0070092	242046815	chr2	242046127	-	hs|2q37.3	NM_015148	chr2:242046815-242046127	NM_015148	Hs.397891
A_23_P13137	-4.22632	-2.0794	4.22632	down			FALSE	Homo sapiens clone DNA108923 SFVP2550 (UNQ2550) mRNA, complete cds. [AY358815]			113118683	chr11	113118623	+	hs|11q23.2	AY358815	chr11:113118623-113118683
A_24_P684186	-4.21831	-2.07666	4.21831	down	EMB	embigin	FALSE	Homo sapiens embigin (EMB), mRNA [NM_198449]	133418	GO:0030054|GO:0035879|GO:0005887|GO:0045202|GO:0097159|GO:0007155	49692394	chr5	49692335	-	hs|5q11.1	NM_198449	chr5:49692394-49692335	NM_198449	Hs.561411
A_32_P182662	-4.21739	-2.07635	4.21739	down	AIDA	axin interactor, dorsalization associated	FALSE	Homo sapiens axin interactor, dorsalization associated (AIDA), mRNA [NM_022831]	64853	GO:0043496|GO:0005737|GO:0046329|GO:0019904|GO:0009953|GO:0005575|GO:0043508	222843215	chr1	222843156	-	hs|1q41	NM_022831	chr1:222843215-222843156	NM_022831	Hs.534965
A_23_P153986	-4.19726	-2.06945	4.19726	down	KCNJ3	potassium inwardly-rectifying channel, subfamily J, member 3	FALSE	Homo sapiens potassium inwardly-rectifying channel, subfamily J, member 3 (KCNJ3), transcript variant 1, mRNA [NM_002239]	3760	GO:0005515|GO:0005242|GO:0005886|GO:0015467|GO:0008076|GO:0051602|GO:0030315|GO:0007268|GO:0034765|GO:0006813|GO:0071805|GO:0009897	155712015	chr2	155711956	+	hs|2q24.1	NM_002239	chr2:155711956-155712015	NM_002239	Hs.591606
A_23_P48229	-4.19541	-2.06881	4.19541	down	KCNA1	potassium voltage-gated channel, shaker-related subfamily, member 1 (episodic ataxia with myokymia)	FALSE	Homo sapiens potassium voltage-gated channel, shaker-related subfamily, member 1 (episodic ataxia with myokymia) (KCNA1), mRNA [NM_000217]	3736	GO:0005251|GO:0005515|GO:0015079|GO:0005886|GO:0044224|GO:0005267|GO:0007268|GO:0030425|GO:0016324|GO:0008076|GO:0043025|GO:0051260|GO:0034765|GO:0006813|GO:0071805	5021969	chr12	5021910	+	hs|12p13.32	NM_000217	chr12:5021910-5021969	NM_000217	Hs.416139
A_33_P3223592	-4.19487	-2.06863	4.19487	down	APOE	apolipoprotein E	FALSE	Homo sapiens apolipoprotein E (APOE), mRNA [NM_000041]	348	GO:0005515|GO:0008219|GO:0006707|GO:0007603|GO:0002021|GO:0005615|GO:0042803|GO:0042802|GO:0034361|GO:0043524|GO:0034364|GO:0034363|GO:0034362|GO:0043025|GO:0034447|GO:0042632|GO:0032868|GO:0033344|GO:0005794|GO:0016209|GO:0043691|GO:0007568|GO:0031232|GO:0007271|GO:0006898|GO:0034372|GO:0034374|GO:0007186|GO:0034375|GO:0042157|GO:0006641|GO:0015909|GO:0000302|GO:0043537|GO:0042159|GO:0005319|GO:…	45412649	chr19	45412590	+	hs|19q13.32	NM_000041	chr19:45412590-45412649	NM_000041	Hs.654439
A_24_P111242	-4.19317	-2.06804	4.19317	down	SVIP	small VCP/p97-interacting protein	FALSE	Homo sapiens small VCP/p97-interacting protein (SVIP), mRNA [NM_148893]	258010	GO:0000836|GO:0031333|GO:0005886|GO:0000139|GO:0030868|GO:0005789|GO:0043621|GO:0070062|GO:0010508	22843736	chr11	22843677	-	hs|11p14.3	NM_148893	chr11:22843736-22843677	NM_148893	Hs.349096
A_23_P91221	-4.19308	-2.06801	4.19308	down	PKIG	protein kinase (cAMP-dependent, catalytic) inhibitor gamma	FALSE	Homo sapiens protein kinase (cAMP-dependent, catalytic) inhibitor gamma (PKIG), transcript variant 1, mRNA [NM_181805]	11142	GO:0007165|GO:0071901|GO:0042308|GO:0004862|GO:0000122	43247036	chr20	43246977	+	hs|20q13.12	NM_181805	chr20:43246977-43247036	NM_181805	Hs.472831
A_23_P25030	-4.18456	-2.06508	4.18456	down	HSD17B6	hydroxysteroid (17-beta) dehydrogenase 6	FALSE	Homo sapiens hydroxysteroid (17-beta) dehydrogenase 6 (HSD17B6), mRNA [NM_003725]	8630	GO:0005622|GO:0004303|GO:0006702|GO:0005783|GO:0031901|GO:0047035|GO:0016491|GO:0009055|GO:0006710|GO:0004745|GO:0003824|GO:0055114	57180992	chr12	57180933	+	hs|12q13.3	NM_003725	chr12:57180933-57180992	NM_003725	Hs.524513
A_24_P381136	-4.18448	-2.06505	4.18448	down	PACSIN3	protein kinase C and casein kinase substrate in neurons 3	FALSE	Homo sapiens protein kinase C and casein kinase substrate in neurons 3 (PACSIN3), transcript variant 2, mRNA [NM_016223]	29763	GO:0008092|GO:0005515|GO:0051044|GO:0005737|GO:0005886|GO:0019855|GO:0097320|GO:0045806|GO:0051926|GO:0070062|GO:0008289|GO:0006897	47200985	chr11	47200795	-	hs|11p11.2	NM_016223	chr11:47200985-47200795	NM_016223	Hs.334639
A_24_P247454	-4.16617	-2.05872	4.16617	down			FALSE				190176666	chr2	190176607	-	hs|2q32.2		chr2:190176666-190176607
A_33_P3269110	-4.15864	-2.05611	4.15864	down	GUCY1A3	guanylate cyclase 1, soluble, alpha 3	FALSE	Homo sapiens guanylate cyclase 1, soluble, alpha 3 (GUCY1A3), transcript variant 7, mRNA [NM_001130687]	2982	GO:0007263|GO:0052565|GO:0008015|GO:0004383|GO:0005525|GO:0060087|GO:0008074|GO:0007596|GO:0006182|GO:0008217|GO:0004872|GO:0030828|GO:0020037	156632369	chr4	156632310	+	hs|4q32.1	NM_001130687	chr4:156632310-156632369	NM_001130687	Hs.24258
A_33_P3416366	-4.15696	-2.05553	4.15696	down	CHAF1A	chromatin assembly factor 1, subunit A (p150)	FALSE	Homo sapiens chromatin assembly factor 1, subunit A (p150) (CHAF1A), mRNA [NM_005483]	10036	GO:0005515|GO:0000790|GO:0006355|GO:0033186|GO:0070087|GO:0006335|GO:0006351|GO:0042802|GO:0006260|GO:0043234|GO:0007049|GO:0006281|GO:0006461|GO:0031497|GO:0003682|GO:0051082	4432024	chr19	4431965	+	hs|19p13.3	NM_005483	chr19:4431965-4432024	NM_005483	Hs.79018
A_32_P78491	-4.15433	-2.05462	4.15433	down	ETV1	ets variant 1	FALSE	Homo sapiens ets variant 1 (ETV1), transcript variant 1, mRNA [NM_004956]	2115	GO:0005515|GO:0003700|GO:0006357|GO:0006366|GO:0000981|GO:0005634|GO:0000978|GO:0030154|GO:0001077|GO:0007517|GO:0007411|GO:0045944|GO:0048935|GO:0007638	13931096	chr7	13931037	-	hs|7p21.2	NM_004956	chr7:13931096-13931037	NM_004956	Hs.22634
A_23_P28733	-4.15332	-2.05426	4.15332	down	RBL1	retinoblastoma-like 1	FALSE	Homo sapiens retinoblastoma-like 1 (RBL1), transcript variant 1, mRNA [NM_002895]	5933	GO:0005515|GO:0005667|GO:0010467|GO:0006367|GO:0005730|GO:0043550|GO:0005634|GO:0000122|GO:0006351|GO:0045944|GO:0051726|GO:0016032|GO:0005654|GO:0007179|GO:0000278|GO:0016568|GO:0008134	35627256	chr20	35627197	-	hs|20q11.23	NM_002895	chr20:35627256-35627197	NM_002895	Hs.207745
A_33_P3400477	-4.15285	-2.0541	4.15285	down	STIL	SCL/TAL1 interrupting locus	FALSE	Homo sapiens SCL/TAL1 interrupting locus (STIL), transcript variant 3, mRNA [NM_001282936]	6491	GO:0005515|GO:0043066|GO:0005813|GO:0007368|GO:0033504|GO:0008283|GO:0001843|GO:0001701|GO:0005829|GO:0007224|GO:0001947|GO:0000578|GO:0035264|GO:0021915|GO:0030900|GO:0030903	47726185	chr1	47726126	-	hs|1p33	NM_001282936	chr1:47726185-47726126	NM_001282936	Hs.525198
A_33_P3242798	-4.15264	-2.05403	4.15264	down	CPS1	carbamoyl-phosphate synthase 1, mitochondrial	FALSE	Homo sapiens carbamoyl-phosphate synthase 1, mitochondrial (CPS1), transcript variant 2, mRNA [NM_001875]	1373	GO:0042645|GO:0005515|GO:0019240|GO:0005743|GO:0044281|GO:0014075|GO:0010043|GO:0032094|GO:0032403|GO:0050667|GO:0072341|GO:0034641|GO:0042594|GO:0005543|GO:0071377|GO:0070409|GO:0045909|GO:0005759|GO:0006508|GO:0032496|GO:0046209|GO:0019433|GO:0043200|GO:0055081|GO:0060416|GO:0042493|GO:0005509|GO:0005730|GO:0004087|GO:0009636|GO:0005524|GO:0044344|GO:0043234|GO:0004175|GO:0071400|GO:0007494|GO:…	211543800	chr2	211543741	+	hs|2q34	NM_001875	chr2:211543741-211543800	NM_001875	Hs.149252
A_33_P3392537	-4.14866	-2.05265	4.14866	down	TK2	thymidine kinase 2, mitochondrial	FALSE	Homo sapiens thymidine kinase 2, mitochondrial (TK2), transcript variant 1, mRNA [NM_004614]	7084	GO:0009157|GO:0046092|GO:0005743|GO:0046104|GO:0055086|GO:0044281|GO:0043097|GO:0005524|GO:0016310|GO:0006139|GO:0009262|GO:0005759|GO:0016773|GO:0004137|GO:0006264|GO:0006206|GO:0004797	66543411	chr16	66543352	-	hs|16q21	NM_004614	chr16:66543411-66543352	NM_004614	Hs.512619
A_33_P3407324	-4.14699	-2.05206	4.14699	down	GULP1	GULP, engulfment adaptor PTB domain containing 1	FALSE	Homo sapiens GULP, engulfment adaptor PTB domain containing 1 (GULP1), transcript variant 2, mRNA [NM_001252668]	51454	GO:0007165|GO:0005737|GO:0006869|GO:0006915|GO:0004871|GO:0006911	189458736	chr2	189458677	+	hs|2q32.2	NM_001252668	chr2:189458677-189458736	NM_001252668	Hs.470887
A_24_P166613	-4.14583	-2.05166	4.14583	down	EPDR1	ependymin related 1	FALSE	Homo sapiens ependymin related 1 (EPDR1), transcript variant 1, mRNA [NM_017549]	54749	GO:0007160|GO:0005509|GO:0005764|GO:0070062	37991353	chr7	37991294	+	hs|7p14.1	NM_017549	chr7:37991294-37991353	NM_017549	Hs.563491
A_24_P128524	-4.1435	-2.05085	4.1435	down	ICMT	isoprenylcysteine carboxyl methyltransferase	FALSE	Homo sapiens isoprenylcysteine carboxyl methyltransferase (ICMT), mRNA [NM_012405]	23463	GO:0008284|GO:0005783|GO:0046578|GO:0001701|GO:0001889|GO:0004671|GO:0008140|GO:0035264|GO:0016020|GO:0006481|GO:0006612|GO:0003880|GO:0005789|GO:0016021|GO:2001141|GO:0006464	6281375	chr1	6281316	-	hs|1p36.31	NM_012405	chr1:6281375-6281316	NM_012405	Hs.515688
A_23_P15101	-4.13095	-2.04647	4.13095	down	TMC5	transmembrane channel-like 5	FALSE	Homo sapiens transmembrane channel-like 5 (TMC5), transcript variant 3, mRNA [NM_024780]	79838	GO:0016021|GO:0006811	19509507	chr16	19509448	+	hs|16p12.3	NM_024780	chr16:19509448-19509507	NM_024780	Hs.115838
A_23_P214533	-4.12849	-2.04561	4.12849	down	ZSCAN31	zinc finger and SCAN domain containing 31	FALSE	Homo sapiens zinc finger and SCAN domain containing 31 (ZSCAN31), transcript variant 1, mRNA [NM_030899]	64288	GO:0006355|GO:0003700|GO:0005634|GO:0003677|GO:0046872|GO:0006351	28293096	chr6	28293037	-	hs|6p22.1	NM_030899	chr6:28293096-28293037	NM_030899	Hs.656413
A_19_P00807628	-4.12525	-2.04448	4.12525	down	FLJ46906	uncharacterized LOC441172	FALSE	Homo sapiens uncharacterized LOC441172 (FLJ46906), long non-coding RNA [NR_033896]	441172		139018129	chr6	139018070	+	hs|6q24.1	NR_033896	chr6:139018070-139018129	NR_033896	Hs.92290
A_33_P3261173	-4.12493	-2.04437	4.12493	down	FRAT1	frequently rearranged in advanced T-cell lymphomas 1	FALSE	Homo sapiens frequently rearranged in advanced T-cell lymphomas 1 (FRAT1), mRNA [NM_005479]	10023	GO:0005737|GO:0000578|GO:0016055	99080647	chr10	99080588	+	hs|10q24.1	NM_005479	chr10:99080588-99080647	NM_005479	Hs.126057
A_33_P3231750	-4.12193	-2.04332	4.12193	down	ZNF738	zinc finger protein 738	FALSE	Homo sapiens zinc finger protein 738 (ZNF738), non-coding RNA [NR_027130]	148203	GO:0000209|GO:0006355|GO:0004842|GO:0005634|GO:0003677|GO:0006351	21562099	chr19	21562040	+	hs|19p12	NR_027130	chr19:21562040-21562099	NR_027130	Hs.124384
A_32_P93996	-4.11713	-2.04164	4.11713	down	LOC100128361	uncharacterized LOC100128361	FALSE	Homo sapiens uncharacterized LOC100128361 (LOC100128361), long non-coding RNA [NR_036505]	100128361		95382307	chr9	95382248	+	hs|9q22.31	NR_036505	chr9:95382248-95382307	NR_036505	Hs.660395
A_33_P3363260	-4.11374	-2.04045	4.11374	down	PGM2L1	phosphoglucomutase 2-like 1	FALSE	Homo sapiens phosphoglucomutase 2-like 1 (PGM2L1), mRNA [NM_173582]	283209	GO:0047933|GO:0016310|GO:0005978|GO:0004614|GO:0019388|GO:0006006|GO:0005829	74041421	chr11	74041362	-	hs|11q13.4	NM_173582	chr11:74041421-74041362	NM_173582	Hs.26612
A_23_P35131	-4.11175	-2.03975	4.11175	down	SF3B4	splicing factor 3b, subunit 4, 49kDa	FALSE	Homo sapiens splicing factor 3b, subunit 4, 49kDa (SF3B4), mRNA [NM_005850]	10262	GO:0008380|GO:0006397|GO:0005515|GO:0010467|GO:0000166|GO:0000398|GO:0000375|GO:0005681|GO:0005654|GO:0005689	149898568	chr1	149898509	-	hs|1q21.2	NM_005850	chr1:149898568-149898509	NM_005850	Hs.516160
A_23_P50990	-4.11024	-2.03922	4.11024	down	CENPO	centromere protein O	FALSE	Homo sapiens centromere protein O (CENPO), transcript variant 1, mRNA [NM_024322]	79172	GO:0034080|GO:0006334|GO:0005730|GO:0000777|GO:0005654|GO:0005634|GO:0000278|GO:0005829	25040631	chr2	25040572	+	hs|2p23.3	NM_024322	chr2:25040572-25040631	NM_024322	Hs.731569
A_23_P354297	-4.10577	-2.03765	4.10577	down	CHTF18	CTF18, chromosome transmission fidelity factor 18 homolog (S. cerevisiae)	FALSE	Homo sapiens CTF18, chromosome transmission fidelity factor 18 homolog (S. cerevisiae) (CHTF18), mRNA [NM_022092]	63922	GO:0006260|GO:0017111|GO:0007049|GO:0005737|GO:0005634|GO:0005524|GO:0003677	848004	chr16	847945	+	hs|16p13.3	NM_022092	chr16:847945-848004	NM_022092	Hs.153850
A_23_P214080	-4.10227	-2.03642	4.10227	down	EGR1	early growth response 1	FALSE	Homo sapiens early growth response 1 (EGR1), mRNA [NM_001964]	1958	GO:0005515|GO:0003700|GO:0006366|GO:0048709|GO:0019221|GO:0060291|GO:0042220|GO:0072303|GO:0003690|GO:0043525|GO:0060337|GO:0048169|GO:0051602|GO:0007611|GO:0031667|GO:0035035|GO:0032869|GO:0000976|GO:0030509|GO:0000122|GO:0000979|GO:0071317|GO:0071383|GO:0007623|GO:0005654|GO:0071873|GO:0045893|GO:0008134|GO:0045471|GO:0072110|GO:0005634|GO:0071480|GO:0035914|GO:0046872|GO:0071372|GO:0005737|GO:…	137804950	chr5	137804891	+	hs|5q31.2	NM_001964	chr5:137804891-137804950	NM_001964	Hs.326035
A_32_P194264	-4.09522	-2.03394	4.09522	down	CHAC2	ChaC, cation transport regulator homolog 2 (E. coli)	FALSE	Homo sapiens ChaC, cation transport regulator homolog 2 (E. coli) (CHAC2), mRNA [NM_001008708]	494143	GO:0008150|GO:0003674|GO:0005575	54001513	chr2	54001454	+	hs|2p16.2	NM_001008708	chr2:54001454-54001513	NM_001008708	Hs.585944
A_23_P397208	-4.09373	-2.03341	4.09373	down	GSTM2	glutathione S-transferase mu 2 (muscle)	FALSE	Homo sapiens glutathione S-transferase mu 2 (muscle) (GSTM2), transcript variant 1, mRNA [NM_000848]	2946	GO:0006805|GO:0070458|GO:0042178|GO:0005102|GO:0071313|GO:0006749|GO:0010881|GO:0044281|GO:0004364|GO:0014809|GO:0042803|GO:0005829|GO:0060316|GO:0043295|GO:0005737|GO:0016529|GO:0018916|GO:0010880|GO:0060315|GO:0055119|GO:0019899|GO:0070062	110214126	chr1	110213977	+	hs|1p13.3	NM_000848	chr1:110213977-110214126	NM_000848	Hs.279837
A_23_P256694	-4.08711	-2.03108	4.08711	down	MCM3AP-AS1	MCM3AP antisense RNA 1	FALSE	Homo sapiens MCM3AP antisense RNA 1 (MCM3AP-AS1), transcript variant 2, antisense RNA [NR_002776]	114044		47671371	chr21	47671312	+	hs|21q22.3	NR_002776	chr21:47671312-47671371	NR_002776	Hs.655095
A_32_P187571	-4.08554	-2.03053	4.08554	down	SCN2B	sodium channel, voltage-gated, type II, beta subunit	FALSE	Homo sapiens sodium channel, voltage-gated, type II, beta subunit (SCN2B), mRNA [NM_004588]	6327	GO:0046684|GO:0007268|GO:2000649|GO:0086091|GO:0060048|GO:0007399|GO:0060371|GO:0086002|GO:0001518|GO:0035725|GO:0086012|GO:0086006|GO:0017080	118033630	chr11	118033571	-	hs|11q23.3	NM_004588	chr11:118033630-118033571	NM_004588	Hs.129783
A_23_P144458	-4.08471	-2.03023	4.08471	down	CAMK2D	calcium/calmodulin-dependent protein kinase II delta	FALSE	Homo sapiens calcium/calmodulin-dependent protein kinase II delta (CAMK2D), transcript variant 3, mRNA [NM_001221]	817	GO:0005516|GO:0031594|GO:0005886|GO:0008016|GO:0019221|GO:0007268|GO:0005634|GO:0001558|GO:0005829|GO:0043194|GO:0005737|GO:0000082|GO:0046777|GO:0014704|GO:0018105|GO:0060314|GO:0018107|GO:0071277|GO:0043025|GO:0086003|GO:0006816|GO:0004683|GO:0010613|GO:0060333|GO:0005954|GO:0006357|GO:0033017|GO:0010881|GO:0030315|GO:0034704|GO:0005524|GO:0044325|GO:0031432|GO:0030666|GO:0002026|GO:0002028|GO:…	114386707	chr4	114381361	-	hs|4q26	NM_001221	chr4:114386707-114381361	NM_001221	Hs.144114
A_24_P113144	-4.0831	-2.02967	4.0831	down	ATAD5	ATPase family, AAA domain containing 5	FALSE	Homo sapiens ATPase family, AAA domain containing 5 (ATAD5), mRNA [NM_024857]	79915	GO:0017111|GO:0008152|GO:0005634|GO:0005524|GO:0006974	29221654	chr17	29221595	+	hs|17q11.2	NM_024857	chr17:29221595-29221654	NM_024857	Hs.528902
A_24_P293530	-4.08001	-2.02857	4.08001	down	CYP4X1	cytochrome P450, family 4, subfamily X, polypeptide 1	FALSE	Homo sapiens cytochrome P450, family 4, subfamily X, polypeptide 1 (CYP4X1), mRNA [NM_178033]	260293	GO:0070330|GO:0005506|GO:0005789|GO:0016021|GO:0055114|GO:0020037	47516061	chr1	47516002	+	hs|1p33	NM_178033	chr1:47516002-47516061	NM_178033	Hs.439760
A_23_P127663	-4.07962	-2.02843	4.07962	down	PRRG4	proline rich Gla (G-carboxyglutamic acid) 4 (transmembrane)	FALSE	Homo sapiens proline rich Gla (G-carboxyglutamic acid) 4 (transmembrane) (PRRG4), mRNA [NM_024081]	79056	GO:0008150|GO:0003674|GO:0005509|GO:0005576|GO:0016021	32875075	chr11	32875016	+	hs|11p13	NM_024081	chr11:32875016-32875075	NM_024081	Hs.471695
A_23_P110531	-4.07791	-2.02783	4.07791	down	FST	follistatin	FALSE	Homo sapiens follistatin (FST), transcript variant FST344, mRNA [NM_013409]	10468	GO:0005515|GO:0007389|GO:0007276|GO:0043395|GO:0005576|GO:0005634|GO:0032926|GO:0000122|GO:0030509|GO:0043616|GO:0031069|GO:0008585|GO:0051798|GO:0005737|GO:0048185|GO:0002244|GO:0042475|GO:0045596|GO:0004871	52780896	chr5	52780837	+	hs|5q11.2	NM_013409	chr5:52780837-52780896	NM_013409	Hs.9914
A_23_P30813	-4.07502	-2.02681	4.07502	down	HIST1H4K	histone cluster 1, H4k	FALSE	Homo sapiens histone cluster 1, H4k (HIST1H4K), mRNA [NM_003541]	8362		27799013	chr6	27798954	-	hs|6p22.1	NM_003541	chr6:27799013-27798954	NM_003541	Hs.528055
A_33_P3334000	-4.07488	-2.02676	4.07488	down			FALSE				24084370	chrY	24084311	-	hs|Yq11.223		chrY:024084370-024084311
A_23_P320829	-4.06633	-2.02373	4.06633	down	CEP128	centrosomal protein 128kDa	FALSE	Homo sapiens centrosomal protein 128kDa (CEP128), mRNA [NM_152446]	145508	GO:0005737|GO:0000922|GO:0005815|GO:0005814	81371162	chr14	81366320	-	hs|14q31.1	NM_152446	chr14:81371162-81366320	NM_152446	Hs.162889
A_23_P162719	-4.06565	-2.02349	4.06565	down	DIAPH3	diaphanous-related formin 3	FALSE	Homo sapiens diaphanous-related formin 3 (DIAPH3), transcript variant 2, mRNA [NM_030932]	81624	GO:0030036|GO:0017048|GO:0005634|GO:0003779|GO:0007283|GO:0005829	60453455	chr13	60453396	-	hs|13q21.2	NM_030932	chr13:60453455-60453396	NM_030932	Hs.283127
A_23_P134237	-4.06377	-2.02282	4.06377	down	RARRES2	retinoic acid receptor responder (tazarotene induced) 2	FALSE	Homo sapiens retinoic acid receptor responder (tazarotene induced) 2 (RARRES2), mRNA [NM_002889]	5919	GO:0005515|GO:0005102|GO:0005576|GO:0048566|GO:0050994|GO:0001523|GO:0001701|GO:0031012|GO:2001275|GO:0006954|GO:0050921|GO:0006935|GO:0050873|GO:0001934|GO:0010759|GO:0045600|GO:0070062	150037260	chr7	150037201	-	hs|7q36.1	NM_002889	chr7:150037260-150037201	NM_002889	Hs.647064
A_33_P3355821	-4.05905	-2.02114	4.05905	down	ZNF273	zinc finger protein 273	FALSE	Homo sapiens zinc finger protein 273 (ZNF273), transcript variant 1, mRNA [NM_021148]	10793	GO:0006355|GO:0005634|GO:0003677|GO:0046872|GO:0006351	64391788	chr7	64391729	+	hs|7q11.21	NM_021148	chr7:64391729-64391788	NM_021148	Hs.520889
A_23_P106906	-4.05395	-2.01933	4.05395	down	PPL	periplakin	FALSE	Homo sapiens periplakin (PPL), mRNA [NM_002705]	5493	GO:0030057|GO:0005739|GO:0005515|GO:0005886|GO:0031424|GO:0005200|GO:0005634|GO:0005856|GO:0070062	4933127	chr16	4933068	-	hs|16p13.3	NM_002705	chr16:4933127-4933068	NM_002705	Hs.192233
A_23_P110288	-4.05009	-2.01795	4.05009	down	GSTCD	glutathione S-transferase, C-terminal domain containing	FALSE	Homo sapiens glutathione S-transferase, C-terminal domain containing (GSTCD), transcript variant 2, mRNA [NM_024751]	79807	GO:0005515|GO:0008150|GO:0003674|GO:0070062	106744199	chr4	106744140	+	hs|4q24	NM_024751	chr4:106744140-106744199	NM_024751	Hs.161429
A_32_P97169	-4.04597	-2.01648	4.04597	down	GPC6	glypican 6	FALSE	Homo sapiens glypican 6 (GPC6), mRNA [NM_005708]	10082	GO:0005886|GO:0007603|GO:0005796|GO:0005975|GO:0005578|GO:0006027|GO:0043395|GO:0005634|GO:0044281|GO:0031225|GO:0001523|GO:0005615|GO:0006024|GO:0016477|GO:0005887|GO:0030204|GO:0030203|GO:0043202	95059393	chr13	95059334	+	hs|13q32.1	NM_005708	chr13:95059334-95059393	NM_005708	Hs.444329
A_23_P53276	-4.0402	-2.01443	4.0402	down	TIMELESS	timeless circadian clock	FALSE	Homo sapiens timeless circadian clock (TIMELESS), mRNA [NM_003920]	8914	GO:0005515|GO:0000790|GO:0046982|GO:0030324|GO:0005634|GO:0000122|GO:0009790|GO:0042803|GO:0006351|GO:0006974|GO:0007067|GO:0009582|GO:0042127|GO:0009628|GO:0007623|GO:0048754|GO:0045892|GO:0002009	56811004	chr12	56810945	-	hs|12q13.3	NM_003920	chr12:56811004-56810945	NM_003920	Hs.118631
A_33_P3387861	-4.03846	-2.01381	4.03846	down	CENPN	centromere protein N	FALSE	Homo sapiens centromere protein N (CENPN), transcript variant 2, mRNA [NM_001100624]	55839	GO:0034080|GO:0007067|GO:0007059|GO:0006334|GO:0000777|GO:0005654|GO:0005634|GO:0000278|GO:0005829	81065089	chr16	81065030	+	hs|16q23.2	NM_001100624	chr16:81065030-81065089	NM_001100624	Hs.726537
A_33_P3268304	-4.03347	-2.01202	4.03347	down	LIMS2	LIM and senescent cell antigen-like domains 2	FALSE	Homo sapiens LIM and senescent cell antigen-like domains 2 (LIMS2), transcript variant 5, mRNA [NM_001161404]	55679	GO:2001046|GO:0016337|GO:0005886|GO:0034329|GO:0008270|GO:0005634|GO:0005925|GO:0045216|GO:0005829	128396064	chr2	128396005	-	hs|2q14.3	NM_001161404	chr2:128396064-128396005	NM_001161404	Hs.469881
A_24_P169843	-4.03201	-2.0115	4.03201	down			FALSE				182929155	chr1	182929094	-	hs|1q25.3		chr1:182929155-182929094
A_23_P386973	-4.03076	-2.01105	4.03076	down	TFAP2D	transcription factor AP-2 delta (activating enhancer binding protein 2 delta)	FALSE	Homo sapiens transcription factor AP-2 delta (activating enhancer binding protein 2 delta) (TFAP2D), mRNA [NM_172238]	83741	GO:0005667|GO:0043524|GO:0000977|GO:0006366|GO:0061379|GO:0045944|GO:0000981|GO:0005634	50740472	chr6	50740413	+	hs|6p12.3	NM_172238	chr6:50740413-50740472	NM_172238	Hs.434107
A_23_P71727	-4.02836	-2.01019	4.02836	down	CKS2	CDC28 protein kinase regulatory subunit 2	FALSE	Homo sapiens CDC28 protein kinase regulatory subunit 2 (CKS2), mRNA [NM_001827]	1164	GO:0007127|GO:0007049|GO:0008283|GO:0048015|GO:0016538|GO:0007051|GO:0000079	91931582	chr9	91931523	+	hs|9q22.2	NM_001827	chr9:91931523-91931582	NM_001827	Hs.83758
A_23_P20823	-4.02585	-2.00929	4.02585	down	WDR34	WD repeat domain 34	FALSE	Homo sapiens WD repeat domain 34 (WDR34), mRNA [NM_052844]	89891	GO:0005814|GO:0005930|GO:0036064	131396209	chr9	131396150	-	hs|9q34.11	NM_052844	chr9:131396209-131396150	NM_052844	Hs.495240
A_23_P40453	-4.02576	-2.00926	4.02576	down	CBR3	carbonyl reductase 3	FALSE	Homo sapiens carbonyl reductase 3 (CBR3), mRNA [NM_001236]	874	GO:0005737|GO:0004090|GO:0050890|GO:0005730|GO:0005634|GO:0070402|GO:0042376|GO:0005615|GO:0055114|GO:0005829|GO:0000253	37518438	chr21	37518379	+	hs|21q22.12	NM_001236	chr21:37518379-37518438	NM_001236	Hs.154510
A_23_P137543	-4.02495	-2.00897	4.02495	down	ZNF362	zinc finger protein 362	FALSE	Homo sapiens zinc finger protein 362 (ZNF362), mRNA [NM_152493]	149076	GO:0006355|GO:0005634|GO:0003677|GO:0046872|GO:0006351	33766044	chr1	33765985	+	hs|1p35.1	NM_152493	chr1:33765985-33766044	NM_152493	Hs.743358
A_23_P44166	-4.02359	-2.00848	4.02359	down	DCXR	dicarbonyl/L-xylulose reductase	FALSE	Homo sapiens dicarbonyl/L-xylulose reductase (DCXR), transcript variant 1, mRNA [NM_016286]	51181	GO:0005881|GO:0005997|GO:0005634|GO:0006739|GO:0005903|GO:0005902|GO:0016655|GO:0016020|GO:0051289|GO:0006006|GO:0050038|GO:0070062|GO:0042732|GO:0055114	79994081	chr17	79993895	-	hs|17q25.3	NM_016286	chr17:79994081-79993895	NM_016286	Hs.9857
A_33_P3370832	-4.02297	-2.00826	4.02297	down	FAM117B	family with sequence similarity 117, member B	FALSE	family with sequence similarity 117, member B [Source:HGNC Symbol;Acc:14440] [ENST00000481658]	150864		203589756	chr2	203589697	+	hs|2q33.2	AB053315	chr2:203589697-203589756		Hs.471130
A_23_P204158	-4.0214	-2.0077	4.0214	down	RNFT2	ring finger protein, transmembrane 2	FALSE	Homo sapiens ring finger protein, transmembrane 2 (RNFT2), transcript variant 2, mRNA [NM_032814]	84900	GO:0008270|GO:0016021	117290574	chr12	117290515	+	hs|12q24.22	NM_032814	chr12:117290515-117290574	NM_032814	Hs.437195
A_32_P150891	-4.02088	-2.00751	4.02088	down	DIAPH3	diaphanous-related formin 3	FALSE	Homo sapiens diaphanous-related formin 3 (DIAPH3), transcript variant 1, mRNA [NM_001042517]	81624	GO:0030036|GO:0017048|GO:0005634|GO:0003779|GO:0007283|GO:0005829	60686214	chr13	60686155	-	hs|13q21.2	NM_001042517	chr13:60686214-60686155	NM_001042517	Hs.283127
A_23_P144622	-4.01756	-2.00632	4.01756	down	GNPDA1	glucosamine-6-phosphate deaminase 1	FALSE	Homo sapiens glucosamine-6-phosphate deaminase 1 (GNPDA1), mRNA [NM_005471]	10007	GO:0007338|GO:0005737|GO:0004342|GO:0016787|GO:0005975|GO:0006043|GO:0006044|GO:0006091|GO:0070062	141381281	chr5	141381222	-	hs|5q31.3	NM_005471	chr5:141381281-141381222	NM_005471	Hs.633853
A_32_P7015	-4.0155	-2.00558	4.0155	down	TSPAN15	tetraspanin 15	FALSE	Homo sapiens tetraspanin 15 (TSPAN15), mRNA [NM_012339]	23555	GO:0051604|GO:0016020|GO:0005886|GO:0005887|GO:0019899|GO:0090002|GO:0008593|GO:0070062	71267109	chr10	71267050	+	hs|10q22.1	NM_012339	chr10:71267050-71267109	NM_012339	Hs.499941
A_23_P38468	-4.01279	-2.0046	4.01279	down	TAX1BP3	Tax1 (human T-cell leukemia virus type I) binding protein 3	FALSE	Homo sapiens Tax1 (human T-cell leukemia virus type I) binding protein 3 (TAX1BP3), transcript variant 1, mRNA [NM_014604]	30851	GO:0005515|GO:0008285|GO:0005886|GO:0008013|GO:0030178|GO:0005634|GO:0007266|GO:0008022|GO:0032864|GO:2000009|GO:0005737|GO:0016055|GO:0070062	3567561	chr17	3567502	-	hs|17p13.2	NM_014604	chr17:3567561-3567502	NM_014604	Hs.12956
A_32_P9382	-4.00977	-2.00352	4.00977	down	MZT1	mitotic spindle organizing protein 1	FALSE	Homo sapiens mitotic spindle organizing protein 1 (MZT1), mRNA [NM_001071775]	440145	GO:0005515|GO:0005813|GO:0005819|GO:0033566|GO:0008274	73282693	chr13	73282634	-	hs|13q21.33	NM_001071775	chr13:73282693-73282634	NM_001071775	Hs.28465
A_33_P3533001	-4.00837	-2.00302	4.00837	down	UBE2E4P	ubiquitin-conjugating enzyme E2E 4 pseudogene	FALSE	AL568675 Homo sapiens PLACENTA Homo sapiens cDNA clone CS0DE004YG14 3-PRIME, mRNA sequence [AL568675]	286480		181922483	chr2	181922424	-	hs|2q31.3	AL568675	chr2:181922483-181922424		Hs.567831
A_33_P3217480	-4.0081	-2.00292	4.0081	down	HIRIP3	HIRA interacting protein 3	FALSE	Homo sapiens HIRA interacting protein 3 (HIRIP3), transcript variant 1, mRNA [NM_003609]	8479	GO:0005515|GO:0005634|GO:0006333	30004385	chr16	30004326	-	hs|16p11.2	NM_003609	chr16:30004385-30004326	NM_003609	Hs.567370
A_24_P81965	-4.00432	-2.00156	4.00432	down	RAP2A	RAP2A, member of RAS oncogene family	FALSE	Homo sapiens RAP2A, member of RAS oncogene family (RAP2A), mRNA [NM_021033]	5911	GO:0005515|GO:0030336|GO:0031532|GO:0032486|GO:0003924|GO:0030496|GO:0005525|GO:0005829|GO:0045184|GO:0048814|GO:0006184|GO:0046328|GO:0034613|GO:0055037|GO:0055038|GO:0070062|GO:0031954	98119503	chr13	98119444	+	hs|13q32.1	NM_021033	chr13:98119444-98119503	NM_021033	Hs.508480
A_23_P353717	-4.00379	-2.00137	4.00379	down	RMI2	RecQ mediated genome instability 2	FALSE	Homo sapiens RecQ mediated genome instability 2 (RMI2), mRNA [NM_152308]	116028	GO:0006260|GO:0005737|GO:0005634|GO:0003677	11445443	chr16	11445384	+	hs|16p13.13	NM_152308	chr16:11445384-11445443	NM_152308	Hs.347524
A_23_P84154	-3.99791	-1.99925	3.99791	down	ARHGAP15	Rho GTPase activating protein 15	FALSE	Homo sapiens Rho GTPase activating protein 15 (ARHGAP15), mRNA [NM_018460]	55843	GO:0051056|GO:0016020|GO:0007264|GO:0008360|GO:0032855|GO:0030675|GO:0005829	144314009	chr2	144276907	+	hs|2q22.3	NM_018460	chr2:144276907-144314009	NM_018460	Hs.171011
A_23_P27306	-3.99652	-1.99874	3.99652	down	COLEC12	collectin sub-family member 12	FALSE	Homo sapiens collectin sub-family member 12 (COLEC12), mRNA [NM_130386]	81035	GO:0005581|GO:0005886|GO:0030169|GO:0006952|GO:0006910|GO:0046872|GO:0006898|GO:0030666|GO:0002221|GO:0009756|GO:0005534|GO:0045087|GO:0051260|GO:0016021|GO:0070062|GO:0005044|GO:0008329	319757	chr18	319698	-	hs|18p11.32	NM_130386	chr18:319757-319698	NM_130386	Hs.464422
A_24_P99090	-3.99554	-1.99839	3.99554	down	CKAP2	cytoskeleton associated protein 2	FALSE	Homo sapiens cytoskeleton associated protein 2 (CKAP2), transcript variant 1, mRNA [NM_018204]	26586	GO:0005881|GO:0005813|GO:0000922|GO:0000281|GO:0045944|GO:0007026|GO:0006915	53035922	chr13	53035863	+	hs|13q14.3	NM_018204	chr13:53035863-53035922	NM_018204	Hs.444028
A_19_P00326008	-3.99379	-1.99776	3.99379	down			FALSE				247126338	chr1	247126279	-	hs|1q44		chr1:247126338-247126279
A_33_P3262685	-3.99348	-1.99765	3.99348	down	POM121L1P	POM121 transmembrane nucleoporin-like 1, pseudogene	FALSE	Homo sapiens POM121 transmembrane nucleoporin-like 1, pseudogene (POM121L1P), non-coding RNA [NR_024591]	25812		22975037	chr22	22974978	-	hs|22q11.22		chr22:22975037-22974978	NR_024591	Hs.367764
A_23_P25873	-3.9913	-1.99686	3.9913	down	WDHD1	WD repeat and HMG-box DNA binding protein 1	FALSE	Homo sapiens WD repeat and HMG-box DNA binding protein 1 (WDHD1), transcript variant 1, mRNA [NM_007086]	11169	GO:0005515|GO:0006396|GO:0070829|GO:0003723|GO:0005730|GO:0005634|GO:0003677|GO:0005737|GO:0003682|GO:0005654|GO:0070063|GO:0000775|GO:0033044	55408024	chr14	55407965	-	hs|14q22.2	NM_007086	chr14:55408024-55407965	NM_007086	Hs.385998
A_23_P373708	-3.98677	-1.99522	3.98677	down	KRT18P55	keratin 18 pseudogene 55	FALSE	Homo sapiens keratin 18 pseudogene 55 (KRT18P55), non-coding RNA [NR_028334]	284085		26603822	chr17	26603763	-	hs|17q11.2	NR_028334	chr17:26603822-26603763	NR_028334	Hs.371796
A_19_P00806911	-3.98676	-1.99522	3.98676	down	NUDT3	nudix (nucleoside diphosphate linked moiety X)-type motif 3	FALSE	nudix (nucleoside diphosphate linked moiety X)-type motif 3 [Source:HGNC Symbol;Acc:8050] [ENST00000607016]	11165	GO:0052846|GO:0052845|GO:0052844|GO:0000287|GO:0052843|GO:0043647|GO:0008486|GO:0052848|GO:0052847|GO:0007267|GO:0044281|GO:0052840|GO:0005829|GO:0015961|GO:0071544|GO:0070062	34248174	chr6	34248115	-	hs|6p21.31	TCONS_00012702	chr6:34248174-34248115		Hs.743967
A_33_P3314441	-3.98001	-1.99277	3.98001	down	FBXL17	F-box and leucine-rich repeat protein 17	FALSE	Homo sapiens F-box and leucine-rich repeat protein 17 (FBXL17), mRNA [NM_001163315]	64839		107195628	chr5	107195569	-	hs|5q21.3	NM_001163315	chr5:107195628-107195569	NM_001163315	Hs.657225
A_24_P73669	-3.97948	-1.99258	3.97948	down	GSPT1	G1 to S phase transition 1	FALSE	Homo sapiens G1 to S phase transition 1 (GSPT1), transcript variant 1, mRNA [NM_002094]	2935	GO:0006184|GO:0005622|GO:0005515|GO:0000082|GO:0000184|GO:0006479|GO:0003924|GO:0006415|GO:0005525|GO:0003747	11980343	chr16	11979088	-	hs|16p13.13	NM_002094	chr16:11980343-11979088	NM_002094	Hs.528780
A_23_P316487	-3.97805	-1.99206	3.97805	down	H2AFV	H2A histone family, member V	FALSE	Homo sapiens H2A histone family, member V (H2AFV), transcript variant 2, mRNA [NM_138635]	94239	GO:0008150|GO:0003674|GO:0046982|GO:0006334|GO:0005634|GO:0000786|GO:0003677	44867532	chr7	44867473	-	hs|7p13	NM_138635	chr7:44867532-44867473	NM_138635	Hs.488189
A_23_P111402	-3.96972	-1.98904	3.96972	down	RSPO3	R-spondin 3	FALSE	Homo sapiens R-spondin 3 (RSPO3), mRNA [NM_032784]	84870	GO:0005109|GO:0060670|GO:0005102|GO:0005576|GO:0060070|GO:0008201	127518093	chr6	127518034	+	hs|6q22.33	NM_032784	chr6:127518034-127518093	NM_032784	Hs.135254
A_23_P18684	-3.96913	-1.98882	3.96913	down	CLGN	calmegin	FALSE	Homo sapiens calmegin (CLGN), transcript variant 1, mRNA [NM_004362]	1047	GO:0007338|GO:0006461|GO:0006457|GO:0005783|GO:0005509|GO:0005789|GO:0051082|GO:0016021|GO:0005635|GO:0007339	141310434	chr4	141310375	-	hs|4q31.1	NM_004362	chr4:141310434-141310375	NM_004362	Hs.86368
A_33_P3235162	-3.96809	-1.98844	3.96809	down			FALSE				39193135	chr9	39193076	-	hs|9p13.1		chr9:039193135-039193076
A_23_P103371	-3.96652	-1.98788	3.96652	down	AZIN2	antizyme inhibitor 2	FALSE	Homo sapiens antizyme inhibitor 2 (AZIN2), transcript variant 1, mRNA [NM_052998]	113451	GO:0042978|GO:0005739|GO:0034641|GO:0006596|GO:0006595|GO:0008792|GO:0044281|GO:0007283|GO:0006591|GO:0097055|GO:0043085|GO:0005829	33563751	chr1	33563692	+	hs|1p35.1	NM_052998	chr1:33563692-33563751	NM_052998	Hs.101807
A_33_P3344911	-3.96016	-1.98556	3.96016	down	PTPRQ	protein tyrosine phosphatase, receptor type, Q	FALSE	Homo sapiens protein tyrosine phosphatase, receptor type, Q (PTPRQ), mRNA [NM_001145026]	374462	GO:0042472|GO:0045598|GO:0016021|GO:0035335|GO:0004725	81067024	chr12	81066965	+	hs|12q21.31	NM_001145026	chr12:81066965-81067024	NM_001145026	Hs.539284
A_23_P33613	-3.95656	-1.98425	3.95656	down	DCTPP1	dCTP pyrophosphatase 1	FALSE	Homo sapiens dCTP pyrophosphatase 1 (DCTPP1), mRNA [NM_024096]	79077	GO:0032556|GO:0000287|GO:0051289|GO:0047429|GO:0009143|GO:0047840|GO:0005829	30435368	chr16	30435309	-	hs|16p11.2	NM_024096	chr16:30435368-30435309	NM_024096	Hs.632191
A_23_P106682	-3.95375	-1.98322	3.95375	down	EMP2	epithelial membrane protein 2	FALSE	Homo sapiens epithelial membrane protein 2 (EMP2), mRNA [NM_001424]	2013	GO:2001046|GO:0016324|GO:0005178|GO:0008283|GO:0016021|GO:0001954	10626759	chr16	10626700	-	hs|16p13.13	NM_001424	chr16:10626759-10626700	NM_001424	Hs.531561
A_23_P300033	-3.95018	-1.98192	3.95018	down	PDGFRA	platelet-derived growth factor receptor, alpha polypeptide	FALSE	Homo sapiens platelet-derived growth factor receptor, alpha polypeptide (PDGFRA), mRNA [NM_006206]	5156	GO:0005515|GO:0001553|GO:0031226|GO:0048704|GO:0048701|GO:0042803|GO:2000249|GO:0030539|GO:0072277|GO:0046777|GO:0007173|GO:0043552|GO:0030198|GO:0035790|GO:0055003|GO:0070374|GO:0038085|GO:0030335|GO:0023019|GO:0048407|GO:0045740|GO:0018108|GO:0014068|GO:0005161|GO:0001701|GO:0008543|GO:0005887|GO:0045087|GO:0042060|GO:0038091|GO:0009897|GO:0038095|GO:0010544|GO:0008284|GO:0005018|GO:0005886|GO:…	55164048	chr4	55163989	+	hs|4q12	NM_006206	chr4:55163989-55164048	NM_006206	Hs.74615
A_23_P11862	-3.94847	-1.9813	3.94847	down	C1orf112	chromosome 1 open reading frame 112	FALSE	Homo sapiens chromosome 1 open reading frame 112 (C1orf112), mRNA [NM_018186]	55732		169822169	chr1	169822110	+	hs|1q24.2	NM_018186	chr1:169822110-169822169	NM_018186	Hs.443551
A_19_P00806237	-3.94839	-1.98126	3.94839	down	PAWR	PRKC, apoptosis, WT1, regulator	FALSE	PRKC, apoptosis, WT1, regulator [Source:HGNC Symbol;Acc:8614] [ENST00000328827]	5074	GO:0005515|GO:0043065|GO:0008285|GO:0003714|GO:0005884|GO:0006915|GO:0030889|GO:0003779|GO:0005634|GO:0000122|GO:0097190|GO:0050860|GO:0006351|GO:0042986|GO:0042130|GO:0043522|GO:0042094|GO:0005737|GO:0019899|GO:0051017	79981814	chr12	79981755	-	hs|12q21.2	XM_006719435	chr12:79981814-79981755	XM_006719435
A_23_P81859	-3.94751	-1.98094	3.94751	down	HIST1H2AH	histone cluster 1, H2ah	FALSE	Homo sapiens histone cluster 1, H2ah (HIST1H2AH), mRNA [NM_080596]	85235	GO:0008150|GO:0003674|GO:0046982|GO:0006334|GO:0005634|GO:0000786|GO:0003677|GO:0070062	27115305	chr6	27115246	+	hs|6p22.1	NM_080596	chr6:27115246-27115305	NM_080596	Hs.352225
A_23_P143535	-3.9341	-1.97603	3.9341	down	WDR4	WD repeat domain 4	FALSE	Homo sapiens WD repeat domain 4 (WDR4), transcript variant 2, mRNA [NM_033661]	10785	GO:0005515|GO:0005737|GO:0030488|GO:0008176|GO:0005654|GO:0005634|GO:0006400	44270319	chr21	44270260	-	hs|21q22.3	NM_033661	chr21:44270319-44270260	NM_033661	Hs.248815
A_32_P46840	-3.93346	-1.9758	3.93346	down	LOC729680	uncharacterized LOC729680	FALSE	Homo sapiens cDNA FLJ33345 fis, clone BRACE2003713. [AK090664]	729680		21276863	chr13	21276804	-	hs|13q12.11	AK090664	chr13:21276863-21276804		Hs.655142
A_24_P40626	-3.93002	-1.97454	3.93002	down	GREM2	gremlin 2, DAN family BMP antagonist	FALSE	Homo sapiens gremlin 2, DAN family BMP antagonist (GREM2), mRNA [NM_022469]	64388	GO:0060300|GO:0010172|GO:0019221|GO:0005576|GO:0030509|GO:0008201|GO:0005615|GO:0005125	240654036	chr1	240653977	-	hs|1q43	NM_022469	chr1:240654036-240653977	NM_022469	Hs.98206
A_24_P306594	-3.92949	-1.97434	3.92949	down	C1orf167	chromosome 1 open reading frame 167	FALSE	Homo sapiens chromosome 1 open reading frame 167 (C1orf167), mRNA [NM_001010881]	284498		11849535	chr1	11849476	+	hs|1p36.22	NM_001010881	chr1:11849476-11849535	NM_001010881	Hs.585415
A_33_P3367396	-3.92782	-1.97373	3.92782	down	FAM177B	family with sequence similarity 177, member B	FALSE	Homo sapiens family with sequence similarity 177, member B (FAM177B), mRNA [NM_207468]	400823		222923538	chr1	222923479	+	hs|1q41	NM_207468	chr1:222923479-222923538	NM_207468	Hs.697608
A_23_P119196	-3.92345	-1.97212	3.92345	down	KLF2	Kruppel-like factor 2	FALSE	Homo sapiens Kruppel-like factor 2 (KLF2), mRNA [NM_016270]	10365	GO:0051247|GO:0071499|GO:0070301|GO:0003700|GO:0032715|GO:0005634|GO:0071409|GO:0001701|GO:0006351|GO:0046872|GO:0060509|GO:0043565|GO:0000902|GO:0043249|GO:0035264|GO:0045944|GO:0071356|GO:0071347|GO:0036003	16438305	chr19	16438246	+	hs|19p13.11	NM_016270	chr19:16438246-16438305	NM_016270	Hs.744182
A_33_P3283480	-3.92001	-1.97086	3.92001	down	CTSC	cathepsin C	FALSE	Homo sapiens cathepsin C (CTSC), transcript variant 2, mRNA [NM_148170]	1075	GO:0005515|GO:0031404|GO:0005794|GO:0010033|GO:0004252|GO:0019902|GO:0005783|GO:2001235|GO:0007568|GO:0051087|GO:0006915|GO:0043621|GO:0005615|GO:0005764|GO:0042802|GO:0016505|GO:0006955|GO:0001913|GO:0006508|GO:0008234|GO:0070062	88054087	chr11	88054028	-	hs|11q14.2	NM_148170	chr11:88054087-88054028	NM_148170	Hs.128065
A_33_P3224324	-3.91983	-1.97079	3.91983	down	NOX4	NADPH oxidase 4	FALSE	Homo sapiens NADPH oxidase 4 (NOX4), transcript variant NOX4B, mRNA [NM_001143836]	50507	GO:0051897|GO:0048471|GO:0008285|GO:2000573|GO:0045453|GO:0050660|GO:0071560|GO:0071480|GO:0050667|GO:0014911|GO:0072341|GO:0005739|GO:0016324|GO:0006954|GO:0000166|GO:0016175|GO:0043406|GO:0016174|GO:0070374|GO:0071333|GO:0042554|GO:0001666|GO:0043065|GO:0007569|GO:0072593|GO:0005730|GO:0009055|GO:0035051|GO:0000902|GO:0051496|GO:0019826|GO:0005789|GO:0016021|GO:0043020|GO:0071320|GO:2000379|GO:…	89223692	chr11	89223633	-	hs|11q14.3	NM_001143836	chr11:89223692-89223633	NM_001143836	Hs.371036
A_19_P00320664	-3.91857	-1.97033	3.91857	down	FLJ46906	uncharacterized LOC441172	FALSE	Homo sapiens uncharacterized LOC441172 (FLJ46906), long non-coding RNA [NR_033896]	441172		139018161	chr6	139018102	+	hs|6q24.1	NR_033896	chr6:139018102-139018161	NR_033896	Hs.92290
A_23_P67725	-3.91617	-1.96944	3.91617	down	LMNB2	lamin B2	FALSE	Homo sapiens lamin B2 (LMNB2), mRNA [NM_032737]	84823	GO:0008150|GO:0003674|GO:0005198|GO:0005637|GO:0005638	2428242	chr19	2428183	-	hs|19p13.3	NM_032737	chr19:2428242-2428183	NM_032737	Hs.538286
A_33_P3308914	-3.91015	-1.96722	3.91015	down	CIB2	calcium and integrin binding family member 2	FALSE	Homo sapiens calcium and integrin binding family member 2 (CIB2), transcript variant 1, mRNA [NM_006383]	10518	GO:0042383|GO:0005515|GO:0001917|GO:0031594|GO:0005178|GO:0005509|GO:0072562|GO:0045494|GO:0055074|GO:0005927	78397052	chr15	78396993	-	hs|15q25.1	NM_006383	chr15:78397052-78396993	NM_006383	Hs.129867
A_23_P397341	-3.90906	-1.96682	3.90906	down	PAQR4	progestin and adipoQ receptor family member IV	FALSE	Homo sapiens progestin and adipoQ receptor family member IV (PAQR4), transcript variant 1, mRNA [NM_152341]	124222	GO:0004872|GO:0016021	3022845	chr16	3022786	+	hs|16p13.3	NM_152341	chr16:3022786-3022845	NM_152341	Hs.351474
A_23_P208334	-3.90905	-1.96682	3.90905	down	PDE4A	phosphodiesterase 4A, cAMP-specific	FALSE	Homo sapiens phosphodiesterase 4A, cAMP-specific (PDE4A), transcript variant 4, mRNA [NM_006202]	5141	GO:0005515|GO:0007608|GO:0048471|GO:0004115|GO:0010738|GO:0032587|GO:0035690|GO:0046872|GO:0005829|GO:0007165|GO:0030552|GO:0016020|GO:0043949|GO:0006198	10577877	chr19	10577818	+	hs|19p13.2	NM_006202	chr19:10577818-10577877	NM_006202	Hs.89901
A_33_P3363188	-3.90484	-1.96526	3.90484	down	FLJ43315	asparagine synthetase pseudogene	FALSE	Homo sapiens asparagine synthetase pseudogene (FLJ43315), non-coding RNA [NR_033856]	644316		91887	chrUn_gl000211	91828	+			chrUn_gl000211:91828-91887	NR_033856	Hs.632789
A_23_P434900	-3.9045	-1.96514	3.9045	down	HN1L	hematological and neurological expressed 1-like	FALSE	Homo sapiens hematological and neurological expressed 1-like (HN1L), mRNA [NM_144570]	90861	GO:0005737|GO:0005886|GO:0005634	1751348	chr16	1751289	+	hs|16p13.3	NM_144570	chr16:1751289-1751348	NM_144570	Hs.513261
A_24_P296254	-3.90235	-1.96434	3.90235	down	ARHGAP11A	Rho GTPase activating protein 11A	FALSE	Homo sapiens Rho GTPase activating protein 11A (ARHGAP11A), transcript variant 1, mRNA [NM_014783]	9824	GO:0043547|GO:0051056|GO:0007264|GO:0005829|GO:0005096	32931291	chr15	32931232	+	hs|15q13.3	NM_014783	chr15:32931232-32931291	NM_014783	Hs.591130
A_23_P66891	-3.89339	-1.96103	3.89339	down	CDC42EP4	CDC42 effector protein (Rho GTPase binding) 4	FALSE	Homo sapiens CDC42 effector protein (Rho GTPase binding) 4 (CDC42EP4), mRNA [NM_012121]	23580	GO:0005737|GO:0005886|GO:0008360|GO:0015630|GO:0031274|GO:0017049|GO:0007266|GO:0015629|GO:0012505	71280269	chr17	71280210	-	hs|17q25.1	NM_012121	chr17:71280269-71280210	NM_012121	Hs.3903
A_23_P75063	-3.88818	-1.9591	3.88818	down	DYDC2	DPY30 domain containing 2	FALSE	Homo sapiens DPY30 domain containing 2 (DYDC2), transcript variant 1, mRNA [NM_032372]	84332		82126758	chr10	82126699	+	hs|10q23.1	NM_032372	chr10:82126699-82126758	NM_032372	Hs.741500
A_33_P3514487	-3.88709	-1.95869	3.88709	down	VSTM1	V-set and transmembrane domain containing 1	FALSE	Homo sapiens V-set and transmembrane domain containing 1 (VSTM1), transcript variant 1, mRNA [NM_198481]	284415	GO:0016021|GO:0005615|GO:0005125|GO:0002376	54544173	chr19	54544114	-	hs|19q13.42	NM_198481	chr19:54544173-54544114	NM_198481	Hs.444431
A_23_P389987	-3.8826	-1.95702	3.8826	down	TLX2	T-cell leukemia homeobox 2	FALSE	Homo sapiens T-cell leukemia homeobox 2 (TLX2), mRNA [NM_016170]	3196	GO:0043565|GO:0008150|GO:0003674|GO:0006355|GO:0005737|GO:0003700|GO:0001707|GO:0050774|GO:0005634|GO:0005575|GO:0006351|GO:0048484	74743863	chr2	74743804	+	hs|2p13.1	NM_016170	chr2:74743804-74743863	NM_016170	Hs.168586
A_33_P3375496	-3.88175	-1.95671	3.88175	down			FALSE				205687566	chr1	205687507	+	hs|1q32.1		chr1:205687507-205687566
A_24_P77904	-3.87839	-1.95546	3.87839	down	HOXA10	homeobox A10	FALSE	Homo sapiens homeobox A10 (HOXA10), transcript variant 1, mRNA [NM_018951]	3206	GO:0005515|GO:0005667|GO:0042826|GO:0005634|GO:0007275|GO:0009954|GO:0007283|GO:0030326|GO:0000978|GO:0009952|GO:0006351|GO:0001077|GO:0001501|GO:0005737|GO:0045944	27211294	chr7	27211235	-	hs|7p15.2	NM_018951	chr7:27211294-27211235	NM_018951	Hs.110637
A_23_P401904	-3.87639	-1.95472	3.87639	down	PHF19	PHD finger protein 19	FALSE	Homo sapiens PHD finger protein 19 (PHF19), transcript variant 2, mRNA [NM_001009936]	26147	GO:0005515|GO:0035098|GO:0061087|GO:0019827|GO:0008270|GO:0035064|GO:0000122|GO:0006351|GO:0016568	123632058	chr9	123631999	-	hs|9q33.2	NM_001009936	chr9:123632058-123631999	NM_001009936	Hs.460124
A_23_P364613	-3.87637	-1.95471	3.87637	down	HOGA1	4-hydroxy-2-oxoglutarate aldolase 1	FALSE	Homo sapiens 4-hydroxy-2-oxoglutarate aldolase 1 (HOGA1), transcript variant 1, mRNA [NM_138413]	112817	GO:0005739|GO:0008700|GO:0033609|GO:0019470|GO:0046487|GO:0042866|GO:0009436|GO:0042803|GO:0070062	99372232	chr10	99372173	+	hs|10q24.2	NM_138413	chr10:99372173-99372232	NM_138413	Hs.180346
A_19_P00320229	-3.87443	-1.95398	3.87443	down	FLJ46906	uncharacterized LOC441172	FALSE	Homo sapiens uncharacterized LOC441172 (FLJ46906), long non-coding RNA [NR_033896]	441172		139015629	chr6	139015570	+	hs|6q24.1	NR_033896	chr6:139015570-139015629	NR_033896	Hs.92290
A_24_P658427	-3.87235	-1.95321	3.87235	down	NFIB	nuclear factor I/B	FALSE	Homo sapiens nuclear factor I/B (NFIB), transcript variant 3, mRNA [NM_005596]	4781	GO:0021960|GO:0006366|GO:0000981|GO:0071679|GO:0005634|GO:0060509|GO:2000795|GO:0003690|GO:0002062|GO:0061141|GO:0021740|GO:0045944|GO:2000791|GO:0001106|GO:0044300|GO:0005730|GO:0000122|GO:0000978|GO:0003677|GO:0043392|GO:0006260|GO:0001077|GO:0010001|GO:0060486|GO:0060510|GO:0030902	14081998	chr9	14081939	-	hs|9p23	NM_005596	chr9:14081998-14081939	NM_005596	Hs.644095
A_33_P3323847	-3.86826	-1.95169	3.86826	down	RECQL4	RecQ protein-like 4	FALSE	Homo sapiens RecQ protein-like 4 (RECQL4), mRNA [NM_004260]	9401	GO:0043140|GO:0006200|GO:0000405|GO:0005634|GO:0006310|GO:0007275|GO:0005524|GO:0006260|GO:0000733|GO:0005737|GO:0006281|GO:0008270|GO:0032508	145736731	chr8	145736672	-	hs|8q24.3	NM_004260	chr8:145736731-145736672	NM_004260	Hs.31442
A_33_P3286349	-3.8645	-1.95028	3.8645	down	DNAAF3	dynein, axonemal, assembly factor 3	FALSE	Homo sapiens dynein, axonemal, assembly factor 3 (DNAAF3), transcript variant 4, mRNA [NM_001256716]	352909	GO:0044458|GO:0005737|GO:0070286	55670224	chr19	55670165	-	hs|19q13.42	NM_001256716	chr19:55670224-55670165	NM_001256716	Hs.351582
A_33_P3258223	-3.85553	-1.94693	3.85553	down	MCM7	minichromosome maintenance complex component 7	FALSE	Homo sapiens minichromosome maintenance complex component 7 (MCM7), transcript variant 1, mRNA [NM_005916]	4176	GO:0005515|GO:0042555|GO:0008283|GO:0042493|GO:0005730|GO:0005634|GO:0003677|GO:0005524|GO:0006974|GO:0005829|GO:0006260|GO:0042325|GO:0006271|GO:0000082|GO:0005737|GO:0004003|GO:0003697|GO:0071364|GO:0006270|GO:0006268|GO:0005654|GO:0000278|GO:0000785	99697336	chr7	99697277	-	hs|7q22.1	NM_005916	chr7:99697336-99697277	NM_005916	Hs.438720
A_24_P404033	-3.85423	-1.94644	3.85423	down	C15orf38	chromosome 15 open reading frame 38	FALSE	Homo sapiens chromosome 15 open reading frame 38 (C15orf38), transcript variant 1, mRNA [NM_182616]	348110	GO:0030336|GO:0033058|GO:2000393|GO:0051126|GO:0030027	90444899	chr15	90444840	-	hs|15q26.1	NM_182616	chr15:90444899-90444840	NM_182616	Hs.744890
A_33_P3246133	-3.84942	-1.94464	3.84942	down	HPCA	hippocalcin	FALSE	Homo sapiens hippocalcin (HPCA), mRNA [NM_002143]	3208	GO:0048839|GO:0005509|GO:0003779	33360238	chr1	33360179	+	hs|1p35.1	NM_002143	chr1:33360179-33360238	NM_002143	Hs.632391
A_23_P423074	-3.84554	-1.94319	3.84554	down	FAM169A	family with sequence similarity 169, member A	FALSE	Homo sapiens family with sequence similarity 169, member A (FAM169A), transcript variant 1, mRNA [NM_015566]	26049	GO:0005637	74076074	chr5	74076015	-	hs|5q13.3	NM_015566	chr5:74076074-74076015	NM_015566	Hs.91662
A_23_P422540	-3.84513	-1.94303	3.84513	down	USP22	ubiquitin specific peptidase 22	FALSE	Homo sapiens ubiquitin specific peptidase 22 (USP22), mRNA [NM_015276]	23326	GO:0005515|GO:0006511|GO:0016578|GO:0016579|GO:0004843|GO:0016574|GO:0003713|GO:0006325|GO:0009790|GO:0006351|GO:0070461|GO:0045931|GO:0007049|GO:0030374|GO:0043967|GO:0000124|GO:0008270|GO:0010485|GO:0045893|GO:0019899	20903621	chr17	20903562	-	hs|17p11.2	NM_015276	chr17:20903621-20903562	NM_015276	Hs.462492
A_19_P00802551	-3.84467	-1.94286	3.84467	down			FALSE				39188513	chr1	39188454	+	hs|1p34.3		chr1:039188454-039188513
A_33_P3320953	-3.83681	-1.93991	3.83681	down	CTXN1	cortexin 1	FALSE	Homo sapiens cortexin 1 (CTXN1), mRNA [NM_206833]	404217	GO:0016021	7989441	chr19	7989382	-	hs|19p13.2	NM_206833	chr19:7989441-7989382	NM_206833	Hs.657978
A_24_P358131	-3.83015	-1.9374	3.83015	down			FALSE				32048352	chr2	32048291	-	hs|2p23.1		chr2:032048352-032048291
A_23_P216448	-3.82944	-1.93713	3.82944	down	NFIB	nuclear factor I/B	FALSE	Homo sapiens nuclear factor I/B (NFIB), transcript variant 3, mRNA [NM_005596]	4781	GO:0021960|GO:0006366|GO:0000981|GO:0071679|GO:0005634|GO:0060509|GO:2000795|GO:0003690|GO:0002062|GO:0061141|GO:0021740|GO:0045944|GO:2000791|GO:0001106|GO:0044300|GO:0005730|GO:0000122|GO:0000978|GO:0003677|GO:0043392|GO:0006260|GO:0001077|GO:0010001|GO:0060486|GO:0060510|GO:0030902	14088270	chr9	14088211	-	hs|9p23	NM_005596	chr9:14088270-14088211	NM_005596	Hs.644095
A_23_P43684	-3.82808	-1.93662	3.82808	down	BNC2	basonuclin 2	FALSE	Homo sapiens basonuclin 2 (BNC2), mRNA [NM_017637]	54796	GO:0006355|GO:0005737|GO:0003416|GO:0005886|GO:0060021|GO:0060485|GO:0005634|GO:0043586|GO:0003677|GO:0046872|GO:0006351	16419008	chr9	16418949	-	hs|9p22.3	NM_017637	chr9:16419008-16418949	NM_017637	Hs.656581
A_32_P151544	-3.82677	-1.93613	3.82677	down	KRT18	keratin 18	FALSE	Homo sapiens keratin 18 (KRT18), transcript variant 1, mRNA [NM_000224]	3875	GO:0005515|GO:0005882|GO:0048471|GO:0043066|GO:0005815|GO:0045104|GO:0034451|GO:0097284|GO:0005730|GO:0097191|GO:0009653|GO:0033209|GO:0005737|GO:0007049|GO:0005198|GO:0097110|GO:0016032|GO:0045095|GO:0043000|GO:0070062	53346554	chr12	53346116	+	hs|12q13.13	NM_000224	chr12:53346116-53346554	NM_000224	Hs.406013
A_23_P211631	-3.82671	-1.9361	3.82671	down	FBLN1	fibulin 1	FALSE	Homo sapiens fibulin 1 (FBLN1), transcript variant D, mRNA [NM_006486]	2192	GO:0007566|GO:0005509|GO:0005578|GO:0005576|GO:0005615|GO:0005604|GO:0016504|GO:0031012|GO:0010952|GO:0030198|GO:0016032|GO:0005201|GO:0070062	45996992	chr22	45996933	+	hs|22q13.31	NM_006486	chr22:45996933-45996992	NM_006486	Hs.24601
A_23_P155755	-3.82432	-1.9352	3.82432	down	CXCL6	chemokine (C-X-C motif) ligand 6	FALSE	Homo sapiens chemokine (C-X-C motif) ligand 6 (CXCL6), mRNA [NM_002993]	6372	GO:0008009|GO:0007165|GO:0006955|GO:0006954|GO:0006935|GO:0060326|GO:0007267|GO:0005576|GO:0008201|GO:0005615|GO:0042742	74703427	chr4	74703368	+	hs|4q13.3	NM_002993	chr4:74703368-74703427	NM_002993	Hs.164021
A_23_P156620	-3.82337	-1.93484	3.82337	down	ZNF184	zinc finger protein 184	FALSE	Homo sapiens zinc finger protein 184 (ZNF184), mRNA [NM_007149]	7738	GO:0006355|GO:0008270|GO:0005634|GO:0003677|GO:0006351	27419044	chr6	27418985	-	hs|6p22.1	NM_007149	chr6:27419044-27418985	NM_007149	Hs.158174
A_33_P3777584	-3.82159	-1.93417	3.82159	down	SERAC1	serine active site containing 1	FALSE	Homo sapiens serine active site containing 1 (SERAC1), transcript variant 1, mRNA [NM_032861]	84947	GO:0031012|GO:0005739|GO:0005737|GO:0030198|GO:0005783|GO:0016788|GO:0005730|GO:0005634|GO:0016021|GO:0008654|GO:0006886|GO:0006505	158530984	chr6	158530925	-	hs|6q25.3	NM_032861	chr6:158530984-158530925	NM_032861	Hs.154706
A_23_P349566	-3.82106	-1.93397	3.82106	down	CCDC85A	coiled-coil domain containing 85A	FALSE	Homo sapiens coiled-coil domain containing 85A (CCDC85A), mRNA [NM_001080433]	114800		56612864	chr2	56612805	+	hs|2p16.1	NM_001080433	chr2:56612805-56612864	NM_001080433	Hs.117136
A_19_P00320665	-3.81544	-1.93185	3.81544	down	FLJ46906	uncharacterized LOC441172	FALSE	Homo sapiens uncharacterized LOC441172 (FLJ46906), long non-coding RNA [NR_033896]	441172		139018101	chr6	139018042	+	hs|6q24.1	NR_033896	chr6:139018042-139018101	NR_033896	Hs.92290
A_23_P254507	-3.80742	-1.92882	3.80742	down	HOPX	HOP homeobox	FALSE	Homo sapiens HOP homeobox (HOPX), transcript variant 2, mRNA [NM_139211]	84525	GO:0016575|GO:0003700|GO:0048286|GO:0008016|GO:0043393|GO:0005634|GO:0000122|GO:0001829|GO:0006351|GO:0007507|GO:0043565|GO:0043415|GO:0051155|GO:0045596	57514502	chr4	57514443	-	hs|4q12	NM_139211	chr4:57514502-57514443	NM_139211	Hs.619396
A_23_P105251	-3.8067	-1.92854	3.8067	down	GLI1	GLI family zinc finger 1	FALSE	Homo sapiens GLI family zinc finger 1 (GLI1), transcript variant 1, mRNA [NM_005269]	2735	GO:0005515|GO:0008017|GO:0008284|GO:0006366|GO:0044212|GO:0030324|GO:0003705|GO:0021696|GO:0021983|GO:0005634|GO:0009954|GO:0007283|GO:0009953|GO:0046872|GO:0007224|GO:0005829|GO:0043231|GO:0045880|GO:0005737|GO:0045944|GO:0090090|GO:0060032|GO:0021938|GO:0045740|GO:0005730|GO:0072372|GO:0048546|GO:0003677|GO:0001649|GO:0007418|GO:0009913|GO:0008589|GO:0003682|GO:0045893	57866030	chr12	57865971	+	hs|12q13.3	NM_005269	chr12:57865971-57866030	NM_005269	Hs.632702
A_33_P3410194	-3.80486	-1.92784	3.80486	down	H3F3B	H3 histone, family 3B (H3.3B)	FALSE	Homo sapiens H3 histone, family 3B (H3.3B) (H3F3B), mRNA [NM_005324]	3021	GO:0005515|GO:0046982|GO:0030307|GO:0031492|GO:0005576|GO:0005634|GO:0006336|GO:0000228|GO:0000979|GO:0043234|GO:0007420|GO:0007596|GO:0000788|GO:0000980|GO:0005654|GO:0009725|GO:0070062	73772926	chr17	73772867	-	hs|17q25.1	NM_005324	chr17:73772926-73772867	NM_005324	Hs.180877
A_23_P124122	-3.80341	-1.92729	3.80341	down	PXMP2	peroxisomal membrane protein 2, 22kDa	FALSE	Homo sapiens peroxisomal membrane protein 2, 22kDa (PXMP2), mRNA [NM_018663]	5827	GO:0005739|GO:0005515|GO:0043234|GO:0008150|GO:0005737|GO:0016021|GO:0005778	133281470	chr12	133281412	+	hs|12q24.33	NM_018663	chr12:133281412-133281470	NM_018663	Hs.430299
A_23_P404678	-3.80283	-1.92707	3.80283	down	RAB3D	RAB3D, member RAS oncogene family	FALSE	Homo sapiens RAB3D, member RAS oncogene family (RAB3D), mRNA [NM_004283]	9545	GO:0030133|GO:0005886|GO:0007264|GO:0003924|GO:0005525|GO:0006887|GO:0015031|GO:0005739|GO:0006184|GO:0042588|GO:0018125|GO:0051020|GO:0017157|GO:0070062	11435349	chr19	11435290	-	hs|19p13.2	NM_004283	chr19:11435349-11435290	NM_004283	Hs.744916
A_23_P211401	-3.80239	-1.92691	3.80239	down	KREMEN1	kringle containing transmembrane protein 1	FALSE	Homo sapiens kringle containing transmembrane protein 1 (KREMEN1), transcript variant 3, mRNA [NM_001039570]	83999	GO:0005515|GO:0007154|GO:0016020|GO:0016021|GO:0016055|GO:0060828	29538060	chr22	29538001	+	hs|22q12.1	NM_001039570	chr22:29538001-29538060	NM_001039570	Hs.229335
A_19_P00323519	-3.79992	-1.92597	3.79992	down			FALSE				86421476	chr5	86421417	-	hs|5q14.3		chr5:086421476-086421417
A_33_P3351851	-3.79953	-1.92582	3.79953	down	HIST1H4L	histone cluster 1, H4l	FALSE	Homo sapiens histone cluster 1, H4l (HIST1H4L), mRNA [NM_003546]	8368		27841113	chr6	27841054	-	hs|6p22.1	NM_003546	chr6:27841113-27841054	NM_003546	Hs.533295
A_33_P3240295	-3.79951	-1.92581	3.79951	down			FALSE				74534419	chr2	74534360	-	hs|2p13.1		chr2:074534419-074534360
A_23_P78888	-3.79917	-1.92568	3.79917	down	FBL	fibrillarin	FALSE	Homo sapiens fibrillarin (FBL), mRNA [NM_001436]	2091	GO:0005515|GO:0016074|GO:0015030|GO:0001652|GO:0031428|GO:0003723|GO:0006364|GO:0005730|GO:0005634|GO:0001649|GO:0008033|GO:0016020|GO:0070062	40325192	chr19	40325133	-	hs|19q13.2	NM_001436	chr19:40325192-40325133	NM_001436	Hs.299002
A_33_P3384835	-3.79765	-1.92511	3.79765	down	LOC101927100	uncharacterized LOC101927100	FALSE	Homo sapiens uncharacterized LOC101927100 (LOC101927100), transcript variant 1, long non-coding RNA [NR_109874]	101927100		114955889	chr5	114955830	+	hs|5q22.3	NR_109874	chr5:114955830-114955889	NR_109874	Hs.745340
A_19_P00806985	-3.79521	-1.92418	3.79521	down			FALSE				79982744	chr12	79982685	+	hs|12q21.2		chr12:079982685-079982744
A_23_P65455	-3.78937	-1.92196	3.78937	down	HAUS4	HAUS augmin-like complex, subunit 4	FALSE	Homo sapiens HAUS augmin-like complex, subunit 4 (HAUS4), transcript variant 2, mRNA [NM_017815]	54930	GO:0051297|GO:0003674|GO:0007067|GO:0005813|GO:0005737|GO:0005874|GO:0005819|GO:0070652|GO:0051225	23421594	chr14	23420897	-	hs|14q11.2	NM_017815	chr14:23421594-23420897	NM_017815	Hs.442782
A_19_P00809092	-3.7888	-1.92174	3.7888	down	PAWR	PRKC, apoptosis, WT1, regulator	FALSE	PRKC, apoptosis, WT1, regulator [Source:HGNC Symbol;Acc:8614] [ENST00000328827]	5074	GO:0005515|GO:0043065|GO:0008285|GO:0003714|GO:0005884|GO:0006915|GO:0030889|GO:0003779|GO:0005634|GO:0000122|GO:0097190|GO:0050860|GO:0006351|GO:0042986|GO:0042130|GO:0043522|GO:0042094|GO:0005737|GO:0019899|GO:0051017	79981970	chr12	79981911	-	hs|12q21.2	XM_006719435	chr12:79981970-79981911	XM_006719435
A_23_P64161	-3.7885	-1.92163	3.7885	down	ANGPTL5	angiopoietin-like 5	FALSE	Homo sapiens angiopoietin-like 5 (ANGPTL5), mRNA [NM_178127]	253935	GO:0005576	101762163	chr11	101762104	-	hs|11q22.1	NM_178127	chr11:101762163-101762104	NM_178127	Hs.318370
A_33_P3395605	-3.78696	-1.92104	3.78696	down	TMEM119	transmembrane protein 119	FALSE	Homo sapiens transmembrane protein 119 (TMEM119), mRNA [NM_181724]	338773	GO:0008150|GO:0003674|GO:0005783|GO:0016021|GO:0005575|GO:0001649	108983690	chr12	108983631	-	hs|12q23.3	NM_181724	chr12:108983690-108983631	NM_181724	Hs.449718
A_23_P364107	-3.78663	-1.92092	3.78663	down	MIS18BP1	MIS18 binding protein 1	FALSE	Homo sapiens MIS18 binding protein 1 (MIS18BP1), mRNA [NM_018353]	55320	GO:0034080|GO:0007067|GO:0003682|GO:0006334|GO:0005654|GO:0003677|GO:0000775	45673272	chr14	45673213	-	hs|14q21.2	NM_018353	chr14:45673272-45673213	NM_018353	Hs.732769
A_24_P185709	-3.78507	-1.92032	3.78507	down	EPB41L1	erythrocyte membrane protein band 4.1-like 1	FALSE	Homo sapiens erythrocyte membrane protein band 4.1-like 1 (EPB41L1), transcript variant 1, mRNA [NM_012156]	2036	GO:0005886|GO:0030866|GO:0005198|GO:0007268|GO:0003779|GO:0005856|GO:0019898|GO:0005829	34820490	chr20	34820431	+	hs|20q11.23	NM_012156	chr20:34820431-34820490	NM_012156	Hs.437422
A_23_P208310	-3.78118	-1.91884	3.78118	down	CD3EAP	CD3e molecule, epsilon associated protein	FALSE	Homo sapiens CD3e molecule, epsilon associated protein (CD3EAP), mRNA [NM_012099]	10849	GO:0005739|GO:0005737|GO:0005736|GO:0005694|GO:0003899|GO:0009303|GO:0005730|GO:0000120|GO:0005634|GO:0007169	45913962	chr19	45913903	+	hs|19q13.32	NM_012099	chr19:45913903-45913962	NM_012099	Hs.710495
A_32_P224522	-3.77958	-1.91822	3.77958	down	SLC25A23	solute carrier family 25 (mitochondrial carrier; phosphate carrier), member 23	FALSE	Homo sapiens solute carrier family 25 (mitochondrial carrier; phosphate carrier), member 23 (SLC25A23), mRNA [NM_024103]	79085	GO:0005509|GO:0005743|GO:0016021|GO:0055085	6440285	chr19	6440226	-	hs|19p13.3	NM_024103	chr19:6440285-6440226	NM_024103	Hs.356231
A_24_P475349	-3.77832	-1.91774	3.77832	down	RAB6B	RAB6B, member RAS oncogene family	FALSE	Homo sapiens RAB6B, member RAS oncogene family (RAB6B), mRNA [NM_016577]	51560	GO:0006184|GO:0005515|GO:0005794|GO:0000139|GO:0007264|GO:0006890|GO:0003924|GO:0016023|GO:0015031|GO:0005525	133543498	chr3	133543439	-	hs|3q22.1	NM_016577	chr3:133543498-133543439	NM_016577	Hs.715344
A_33_P3323722	-3.77719	-1.91731	3.77719	down	ARL4C	ADP-ribosylation factor-like 4C	FALSE	Homo sapiens ADP-ribosylation factor-like 4C (ARL4C), transcript variant 1, mRNA [NM_001282431]	10123	GO:0006184|GO:0005515|GO:0005737|GO:0005886|GO:0043014|GO:0007264|GO:0032456|GO:0003924|GO:0005634|GO:0030175|GO:0005525	235401768	chr2	235401709	-	hs|2q37.1	NM_001282431	chr2:235401768-235401709	NM_001282431	Hs.730678
A_33_P3302015	-3.77718	-1.91731	3.77718	down	ADAMTSL1	ADAMTS-like 1	FALSE	Homo sapiens ADAMTS-like 1 (ADAMTSL1), transcript variant 4, mRNA [NM_001040272]	92949	GO:0006508|GO:0005578|GO:0008270|GO:0008237	18908546	chr9	18908487	+	hs|9p22.1	NM_001040272	chr9:18908487-18908546	NM_001040272	Hs.741483
A_33_P3237874	-3.77712	-1.91728	3.77712	down	TROAP	trophinin associated protein	FALSE	Homo sapiens trophinin associated protein (TROAP), transcript variant 2, mRNA [NM_001100620]	10024	GO:0005515|GO:0005737|GO:0007155	49718007	chr12	49717948	+	hs|12q13.12	NM_001100620	chr12:49717948-49718007	NM_001100620	Hs.524399
A_23_P169097	-3.77596	-1.91684	3.77596	down	WISP1	WNT1 inducible signaling pathway protein 1	FALSE	Homo sapiens WNT1 inducible signaling pathway protein 1 (WISP1), transcript variant 2, mRNA [NM_080838]	8840	GO:0007165|GO:0005737|GO:0007267|GO:0016055|GO:0007155|GO:0005615|GO:0001558|GO:0005520	134239926	chr8	134239867	+	hs|8q24.22	NM_080838	chr8:134239867-134239926	NM_080838	Hs.492974
A_19_P00803272	-3.77558	-1.9167	3.77558	down			FALSE				149790014	chr3	149789955	+	hs|3q25.1		chr3:149789955-149790014
A_33_P3302344	-3.77161	-1.91518	3.77161	down	LOC100128320	uncharacterized LOC100128320	FALSE	Homo sapiens cDNA FLJ43449 fis, clone OCBBF2032671. [AK125438]	100128320		98827927	chr10	98827868	-	hs|10q24.1	AK125438	chr10:98827927-98827868		Hs.632082
A_33_P3580508	-3.76901	-1.91419	3.76901	down	LINC00517	long intergenic non-protein coding RNA 517	FALSE	Homo sapiens cDNA FLJ43967 fis, clone TESTI4017254. [AK125955]	400208		38365338	chr14	38365279	-	hs|14q21.1	AK125955	chr14:38365338-38365279		Hs.660501
A_33_P3278318	-3.76841	-1.91395	3.76841	down	MSRB2	methionine sulfoxide reductase B2	FALSE	Homo sapiens methionine sulfoxide reductase B2 (MSRB2), mRNA [NM_012228]	22921	GO:0005739|GO:0006355|GO:0003700|GO:0030091|GO:0033743|GO:0030041|GO:0008270|GO:0003779|GO:0006979|GO:0055114	23410865	chr10	23410806	+	hs|10p12.2	NM_012228	chr10:23410806-23410865	NM_012228	Hs.461420
A_33_P3368771	-3.76826	-1.9139	3.76826	down	H1FX-AS1	H1FX antisense RNA 1	FALSE	Homo sapiens H1FX antisense RNA 1 (H1FX-AS1), long non-coding RNA [NR_026991]	339942		129036870	chr3	129036811	+	hs|3q21.3	NR_026991	chr3:129036811-129036870	NR_026991	Hs.450096
A_24_P791040	-3.76423	-1.91236	3.76423	down	FBXW2	F-box and WD repeat domain containing 2	FALSE	Homo sapiens F-box and WD repeat domain containing 2 (FBXW2), mRNA [NM_012164]	26190	GO:0005515|GO:0004842|GO:0016567|GO:0006508|GO:0006464	123519894	chr9	123519835	-	hs|9q33.2	NM_012164	chr9:123519894-123519835	NM_012164	Hs.494985
A_33_P3227686	-3.76359	-1.91211	3.76359	down	MROH5	maestro heat-like repeat family member 5	FALSE	Homo sapiens maestro heat-like repeat family member 5 (MROH5), transcript variant 1, mRNA [NM_207414]	389690		142443988	chr8	142443929	-	hs|8q24.3	NM_207414	chr8:142443988-142443929	NM_207414	Hs.689547
A_33_P3410892	-3.76306	-1.91191	3.76306	down			FALSE				198141	chr19	198082	+	hs|19p13.3		chr19:198082-198141
A_33_P3695548	-3.75424	-1.90852	3.75424	down	POLE	polymerase (DNA directed), epsilon, catalytic subunit	FALSE	Homo sapiens polymerase (DNA directed), epsilon, catalytic subunit (POLE), mRNA [NM_006231]	5426	GO:0008622|GO:0005886|GO:0003887|GO:0005634|GO:0000082|GO:0005737|GO:0000723|GO:0000166|GO:0006270|GO:0000722|GO:0006297|GO:0051539|GO:0005730|GO:0003677|GO:0001701|GO:0006260|GO:0006281|GO:0006283|GO:0003682|GO:0000731|GO:0006287|GO:0005654|GO:0008270|GO:0006289|GO:0000278|GO:0032201	133202291	chr12	133202232	-	hs|12q24.33	NM_006231	chr12:133202291-133202232	NM_006231	Hs.524871
A_23_P112798	-3.74616	-1.90541	3.74616	down	CRIP2	cysteine-rich protein 2	FALSE	Homo sapiens cysteine-rich protein 2 (CRIP2), transcript variant 1, mRNA [NM_001312]	1397	GO:0031012|GO:0030097|GO:0008284|GO:0008270|GO:0005938	105945957	chr14	105945806	+	hs|14q32.33	NM_001312	chr14:105945806-105945957	NM_001312	Hs.534309
A_23_P16078	-3.74452	-1.90478	3.74452	down	PAFAH1B3	platelet-activating factor acetylhydrolase 1b, catalytic subunit 3 (29kDa)	FALSE	Homo sapiens platelet-activating factor acetylhydrolase 1b, catalytic subunit 3 (29kDa) (PAFAH1B3), transcript variant 2, mRNA [NM_002573]	5050	GO:0016042|GO:0006629|GO:0005515|GO:0046982|GO:0007420|GO:0007283|GO:0003847|GO:0070062|GO:0007399|GO:0005829	42804213	chr19	42804154	-	hs|19q13.2	NM_002573	chr19:42804213-42804154	NM_002573	Hs.466831
A_33_P3318053	-3.74445	-1.90475	3.74445	down	CRHR1-IT1	CRHR1 intronic transcript 1 (non-protein coding)	FALSE	Homo sapiens CRHR1 intronic transcript 1 (non-protein coding) (CRHR1-IT1), transcript variant 2, long non-coding RNA [NR_026906]	147081	GO:0005576	43716739	chr17	43716680	+	hs|17q21.31	NR_026906	chr17:43716680-43716739	NR_026906	Hs.128813
A_24_P142269	-3.73534	-1.90124	3.73534	down	HIRIP3	HIRA interacting protein 3	FALSE	Homo sapiens HIRA interacting protein 3 (HIRIP3), transcript variant 1, mRNA [NM_003609]	8479	GO:0005515|GO:0005634|GO:0006333	30005325	chr16	30005266	-	hs|16p11.2	NM_003609	chr16:30005325-30005266	NM_003609	Hs.567370
A_33_P3309471	-3.72728	-1.89812	3.72728	down	PTPRQ	protein tyrosine phosphatase, receptor type, Q	FALSE	Homo sapiens protein tyrosine phosphatase, receptor type, Q (PTPRQ), mRNA [NM_001145026]	374462	GO:0042472|GO:0045598|GO:0016021|GO:0035335|GO:0004725	81073798	chr12	81073739	+	hs|12q21.31	NM_001145026	chr12:81073739-81073798	NM_001145026	Hs.539284
A_24_P510377	-3.72497	-1.89723	3.72497	down			FALSE	Homo sapiens cDNA clone IMAGE:5268928. [BC031250]			44569805	chr1	44569746	+	hs|1p34.1	BC031250	chr1:44569746-44569805		Hs.647667
A_23_P135548	-3.72381	-1.89678	3.72381	down	DPYD	dihydropyrimidine dehydrogenase	FALSE	Homo sapiens dihydropyrimidine dehydrogenase (DPYD), transcript variant 1, mRNA [NM_000110]	1806	GO:0050661|GO:0017113|GO:0006214|GO:0051539|GO:0006210|GO:0050660|GO:0006212|GO:0006222|GO:0055086|GO:0044281|GO:0046872|GO:0042803|GO:0005829|GO:0019483|GO:0046135|GO:0005737|GO:0006145|GO:0006206|GO:0004158|GO:0055114|GO:0006208	97543959	chr1	97543900	-	hs|1p21.3	NM_000110	chr1:97543959-97543900	NM_000110	Hs.335034
A_33_P3386746	-3.71986	-1.89525	3.71986	down	MALRD1	MAM and LDL receptor class A domain containing 1	FALSE	Homo sapiens MAM and LDL receptor class A domain containing 1 (MALRD1), mRNA [NM_001142308]	340895	GO:0016021	19498601	chr10	19498542	+	hs|10p12.31	NM_001142308	chr10:19498542-19498601	NM_001142308
A_23_P431381	-3.71863	-1.89477	3.71863	down	C14orf80	chromosome 14 open reading frame 80	FALSE	Homo sapiens chromosome 14 open reading frame 80 (C14orf80), transcript variant 1, mRNA [NM_001134875]	283643		105965413	chr14	105965354	+	hs|14q32.33	NM_001134875	chr14:105965354-105965413	NM_001134875	Hs.720306
A_24_P943113	-3.71689	-1.8941	3.71689	down	EIF4E3	eukaryotic translation initiation factor 4E family member 3	FALSE	Homo sapiens eukaryotic translation initiation factor 4E family member 3 (EIF4E3), transcript variant 2, mRNA [NM_173359]	317649	GO:0019221|GO:0003743|GO:0006417|GO:0006413|GO:0005845|GO:0005829	71732228	chr3	71732169	-	hs|3p13	NM_173359	chr3:71732228-71732169	NM_173359	Hs.581355
A_24_P276102	-3.71313	-1.89264	3.71313	down	RBL1	retinoblastoma-like 1	FALSE	Homo sapiens retinoblastoma-like 1 (RBL1), transcript variant 2, mRNA [NM_183404]	5933	GO:0005515|GO:0005667|GO:0010467|GO:0006367|GO:0005730|GO:0043550|GO:0005634|GO:0000122|GO:0006351|GO:0045944|GO:0051726|GO:0016032|GO:0005654|GO:0007179|GO:0000278|GO:0016568|GO:0008134	35635888	chr20	35635829	-	hs|20q11.23	NM_183404	chr20:35635888-35635829	NM_183404	Hs.207745
A_23_P302654	-3.71282	-1.89251	3.71282	down	CEP72	centrosomal protein 72kDa	FALSE	Homo sapiens centrosomal protein 72kDa (CEP72), mRNA [NM_018140]	55722	GO:0005515|GO:0005813|GO:0000086|GO:0007051|GO:0000278|GO:0033566|GO:0042802|GO:0005829	653382	chr5	653323	+	hs|5p15.33	NM_018140	chr5:653323-653382	NM_018140	Hs.591741
A_33_P3211443	-3.71241	-1.89236	3.71241	down	LRRC8B	leucine rich repeat containing 8 family, member B	FALSE	Homo sapiens leucine rich repeat containing 8 family, member B (LRRC8B), transcript variant 1, mRNA [NM_015350]	23507	GO:0005515|GO:0016021	90058602	chr1	90058543	+	hs|1p22.2	NM_015350	chr1:90058543-90058602	NM_015350	Hs.482017
A_33_P3402551	-3.71216	-1.89226	3.71216	down	H2BFXP	H2B histone family, member X, pseudogene	FALSE	Homo sapiens H2B histone family, member X, pseudogene (H2BFXP), non-coding RNA [NR_003238]	767811		103232660	chrX	103232601	+	hs|Xq22.2		chrX:103232601-103232660	NR_003238	Hs.496530
A_23_P33759	-3.71112	-1.89185	3.71112	down	DHRS3	dehydrogenase/reductase (SDR family) member 3	FALSE	Homo sapiens dehydrogenase/reductase (SDR family) member 3 (DHRS3), mRNA [NM_004753]	9249	GO:0007603|GO:0000166|GO:0042622|GO:0042572|GO:0009055|GO:0016021|GO:0052650|GO:0007601|GO:0001523|GO:0055114	12628169	chr1	12628110	-	hs|1p36.22	NM_004753	chr1:12628169-12628110	NM_004753	Hs.289347
A_23_P321354	-3.70557	-1.8897	3.70557	down	TMEM71	transmembrane protein 71	FALSE	Homo sapiens transmembrane protein 71 (TMEM71), transcript variant 1, mRNA [NM_144649]	137835	GO:0016021	133722596	chr8	133722537	-	hs|8q24.22	NM_144649	chr8:133722596-133722537	NM_144649	Hs.293842
A_33_P3300262	-3.70471	-1.88936	3.70471	down	VIT	vitrin	FALSE	Homo sapiens vitrin (VIT), transcript variant 5, mRNA [NM_001177972]	5212	GO:0030198|GO:0010811|GO:0005539|GO:0005614	36986818	chr2	36986759	+	hs|2p22.2	NM_001177972	chr2:36986759-36986818	NM_001177972	Hs.137415
A_33_P3340342	-3.70447	-1.88927	3.70447	down	CMTM3	CKLF-like MARVEL transmembrane domain containing 3	FALSE	Homo sapiens CKLF-like MARVEL transmembrane domain containing 3 (CMTM3), transcript variant 1, mRNA [NM_144601]	123920	GO:0006935|GO:0016021|GO:0005615|GO:0005125	66647257	chr16	66647198	+	hs|16q21	NM_144601	chr16:66647198-66647257	NM_144601	Hs.298198
A_24_P53519	-3.7031	-1.88873	3.7031	down	CHAF1A	chromatin assembly factor 1, subunit A (p150)	FALSE	Homo sapiens chromatin assembly factor 1, subunit A (p150) (CHAF1A), mRNA [NM_005483]	10036	GO:0005515|GO:0000790|GO:0006355|GO:0033186|GO:0070087|GO:0006335|GO:0006351|GO:0042802|GO:0006260|GO:0043234|GO:0007049|GO:0006281|GO:0006461|GO:0031497|GO:0003682|GO:0051082	4443199	chr19	4443140	+	hs|19p13.3	NM_005483	chr19:4443140-4443199	NM_005483	Hs.79018
A_33_P3376965	-3.70264	-1.88855	3.70264	down	CHAC1	ChaC, cation transport regulator homolog 1 (E. coli)	FALSE	Homo sapiens ChaC, cation transport regulator homolog 1 (E. coli) (CHAC1), transcript variant 1, mRNA [NM_024111]	79094	GO:0006986|GO:0005802|GO:0005515|GO:0045746|GO:0007219|GO:0070059|GO:0005112|GO:0010955|GO:0022008|GO:0005829	41247873	chr15	41247814	+	hs|15q15.1	NM_024111	chr15:41247814-41247873	NM_024111	Hs.155569
A_23_P307328	-3.702	-1.8883	3.702	down	WHSC1	Wolf-Hirschhorn syndrome candidate 1	FALSE	Homo sapiens Wolf-Hirschhorn syndrome candidate 1 (WHSC1), transcript variant 8, mRNA [NM_007331]	7468	GO:0005515|GO:0031965|GO:0003289|GO:0005694|GO:0005730|GO:0034968|GO:0005634|GO:0000122|GO:0009653|GO:0003677|GO:0003290|GO:0006351|GO:0018024|GO:0060348|GO:0005737|GO:0003149|GO:0003682|GO:0008270	1943441	chr4	1943382	+	hs|4p16.3	NM_007331	chr4:1943382-1943441	NM_007331	Hs.113876
A_23_P42198	-3.70115	-1.88797	3.70115	down	HIST1H3G	histone cluster 1, H3g	FALSE	Homo sapiens histone cluster 1, H3g (HIST1H3G), mRNA [NM_003534]	8355		26271469	chr6	26271410	-	hs|6p22.2	NM_003534	chr6:26271469-26271410	NM_003534	Hs.247813
A_23_P96641	-3.70063	-1.88777	3.70063	down	PRPS2	phosphoribosyl pyrophosphate synthetase 2	FALSE	Homo sapiens phosphoribosyl pyrophosphate synthetase 2 (PRPS2), transcript variant 1, mRNA [NM_001039091]	5634	GO:0000287|GO:0016208|GO:0031100|GO:0005524|GO:0042803|GO:0016310|GO:0006139|GO:0006167|GO:0043531|GO:0016301|GO:0004749|GO:0006015|GO:0030246|GO:0002189|GO:0019003|GO:0070062	12841302	chrX	12841243	+	hs|Xp22.2	NM_001039091	chrX:12841243-12841302	NM_001039091	Hs.654581
A_33_P3319041	-3.6981	-1.88678	3.6981	down	HMGB3	high mobility group box 3	FALSE	Homo sapiens high mobility group box 3 (HMGB3), mRNA [NM_005342]	3149	GO:0003690|GO:0008301|GO:0005694|GO:0007275|GO:0006310|GO:0005634	150159239	chrX	150159180	+	hs|Xq28	NM_005342	chrX:150159180-150159239	NM_005342	Hs.19114
A_23_P79302	-3.69661	-1.8862	3.69661	down	LYPD6B	LY6/PLAUR domain containing 6B	FALSE	Homo sapiens LY6/PLAUR domain containing 6B (LYPD6B), mRNA [NM_177964]	130576	GO:0005886|GO:0031225	150071138	chr2	150071079	+	hs|2q23.2	NM_177964	chr2:150071079-150071138	NM_177964	Hs.357567
A_24_P326491	-3.69505	-1.88559	3.69505	down	MKX	mohawk homeobox	FALSE	Homo sapiens mohawk homeobox (MKX), transcript variant 1, mRNA [NM_173576]	283078	GO:0006366|GO:0000981|GO:0005634|GO:0000122|GO:0045662|GO:0010628|GO:0043565|GO:0002932|GO:0007517|GO:0032967|GO:0035990|GO:0030199|GO:0001085	27962388	chr10	27962329	-	hs|10p12.1	NM_173576	chr10:27962388-27962329	NM_173576	Hs.128193
A_33_P3399433	-3.69457	-1.88541	3.69457	down	C20orf27	chromosome 20 open reading frame 27	FALSE	Homo sapiens chromosome 20 open reading frame 27 (C20orf27), transcript variant 3, mRNA [NM_001258430]	54976	GO:0008150|GO:0003674|GO:0005575	3734216	chr20	3734157	-	hs|20p13	NM_001258430	chr20:3734216-3734157	NM_001258430	Hs.274422
A_33_P3392698	-3.69116	-1.88407	3.69116	down	SPIN4	spindlin family, member 4	FALSE	Homo sapiens spindlin family, member 4 (SPIN4), mRNA [NM_001012968]	139886	GO:0007276	62570027	chrX	62569968	-	hs|Xq11.1	NM_001012968	chrX:62570027-62569968	NM_001012968	Hs.612782
A_33_P3567892	-3.68808	-1.88287	3.68808	down	DKFZP547J0410	DKFZP547J0410 protein	FALSE	Homo sapiens mRNA; cDNA DKFZp564J0482 (from clone DKFZp564J0482) [AL050263]	26107		36683472	chr5	36683413	+	hs|5p13.2	AL050263	chr5:36683413-36683472		Hs.671953
A_32_P82189	-3.68731	-1.88257	3.68731	down	FAM161A	family with sequence similarity 161, member A	FALSE	Homo sapiens family with sequence similarity 161, member A (FAM161A), transcript variant 2, mRNA [NM_032180]	84140	GO:0005515|GO:0042384|GO:0005813|GO:0005737|GO:0032391|GO:0007601|GO:0050896|GO:0036064	62066799	chr2	62066740	-	hs|2p15	NM_032180	chr2:62066799-62066740	NM_032180	Hs.440466
A_23_P31135	-3.68663	-1.8823	3.68663	down	ACAT2	acetyl-CoA acetyltransferase 2	FALSE	Homo sapiens acetyl-CoA acetyltransferase 2 (ACAT2), mRNA [NM_005891]	39	GO:0006629|GO:0005737|GO:0005730|GO:0003985|GO:0005634	160199873	chr6	160199814	+	hs|6q25.3	NM_005891	chr6:160199814-160199873	NM_005891	Hs.571037
A_23_P30805	-3.6837	-1.88116	3.6837	down	HIST1H4J	histone cluster 1, H4j	FALSE	Homo sapiens histone cluster 1, H4j (HIST1H4J), mRNA [NM_021968]	8363		27792235	chr6	27792176	+	hs|6p22.1	NM_021968	chr6:27792176-27792235	NM_021968	Hs.278483
A_24_P211151	-3.68368	-1.88115	3.68368	down	EXOSC5	exosome component 5	FALSE	Homo sapiens exosome component 5 (EXOSC5), mRNA [NM_020158]	56915	GO:0005515|GO:0010467|GO:0016070|GO:0016071|GO:0003723|GO:0006364|GO:0005730|GO:0043928|GO:0035327|GO:0004532|GO:0000178|GO:0005829|GO:0045006|GO:0051607|GO:0005737|GO:0000175|GO:0000288	41898840	chr19	41898781	-	hs|19q13.2	NM_020158	chr19:41898840-41898781	NM_020158	Hs.283741
A_33_P3275878	-3.67884	-1.87925	3.67884	down	SFTPB	surfactant protein B	FALSE	Homo sapiens surfactant protein B (SFTPB), transcript variant 1, mRNA [NM_000542]	6439	GO:0006665|GO:0007585|GO:0009887|GO:0005764|GO:0005615	85886044	chr2	85885985	-	hs|2p11.2	NM_000542	chr2:85886044-85885985	NM_000542	Hs.512690
A_33_P3280094	-3.67418	-1.87742	3.67418	down	LRFN4	leucine rich repeat and fibronectin type III domain containing 4	FALSE	Homo sapiens leucine rich repeat and fibronectin type III domain containing 4 (LRFN4), mRNA [NM_024036]	78999	GO:0016021	66627946	chr11	66627888	+	hs|11q13.2	NM_024036	chr11:66627888-66627946	NM_024036	Hs.209979
A_23_P25293	-3.67392	-1.87732	3.67392	down	NCAPD2	non-SMC condensin I complex, subunit D2	FALSE	Homo sapiens non-SMC condensin I complex, subunit D2 (NCAPD2), mRNA [NM_014865]	9918	GO:0000796|GO:0005515|GO:0000793|GO:0000797|GO:0007076|GO:0005730|GO:0005634|GO:0000228|GO:0005829|GO:0042393|GO:0005737|GO:0045120|GO:0000278	6640657	chr12	6640598	+	hs|12p13.31	NM_014865	chr12:6640598-6640657	NM_014865	Hs.5719
A_23_P126120	-3.67374	-1.87725	3.67374	down	CENPL	centromere protein L	FALSE	Homo sapiens centromere protein L (CENPL), transcript variant 2, mRNA [NM_033319]	91687	GO:0005634|GO:0000278|GO:0000775|GO:0005829	173772182	chr1	173772123	-	hs|1q25.1	NM_033319	chr1:173772182-173772123	NM_033319	Hs.720473
A_33_P3380346	-3.66768	-1.87487	3.66768	down	WHSC1	Wolf-Hirschhorn syndrome candidate 1	FALSE	Homo sapiens Wolf-Hirschhorn syndrome candidate 1 (WHSC1), transcript variant 1, mRNA [NM_133330]	7468	GO:0005515|GO:0031965|GO:0003289|GO:0005694|GO:0005730|GO:0034968|GO:0005634|GO:0000122|GO:0009653|GO:0003677|GO:0003290|GO:0006351|GO:0018024|GO:0060348|GO:0005737|GO:0003149|GO:0003682|GO:0008270	1980558	chr4	1980499	+	hs|4p16.3	NM_133330	chr4:1980499-1980558	NM_133330	Hs.113876
A_33_P3242649	-3.66711	-1.87464	3.66711	down	KIF18A	kinesin family member 18A	FALSE	Homo sapiens kinesin family member 18A (KIF18A), mRNA [NM_031217]	81930	GO:0005828|GO:0005515|GO:0008017|GO:0043130|GO:0006200|GO:0005634|GO:0015031|GO:0070463|GO:0005829|GO:0019886|GO:0005737|GO:0051010|GO:0008574|GO:0015630|GO:0007019|GO:0007018|GO:0005871|GO:0005815|GO:0003779|GO:0005524|GO:0001726|GO:0007596|GO:0005901|GO:0008152|GO:0007080|GO:0000278	28042475	chr11	28042416	-	hs|11p14.1	NM_031217	chr11:28042475-28042416	NM_031217	Hs.301052
A_24_P385585	-3.66642	-1.87437	3.66642	down	TMEM18	transmembrane protein 18	FALSE	Homo sapiens transmembrane protein 18 (TMEM18), mRNA [NM_152834]	129787	GO:0031965|GO:0005737|GO:0016477|GO:0016021|GO:0003677|GO:0006351	668758	chr2	668699	-	hs|2p25.3	NM_152834	chr2:668758-668699	NM_152834	Hs.43899
A_23_P393766	-3.66216	-1.8727	3.66216	down	WDR62	WD repeat domain 62	FALSE	Homo sapiens WD repeat domain 62 (WDR62), transcript variant 2, mRNA [NM_173636]	284403	GO:0005737|GO:0000922|GO:0021987|GO:0005730|GO:0005634|GO:0022008	36564385	chr19	36564326	+	hs|19q13.12	NM_173636	chr19:36564326-36564385	NM_173636	Hs.116244
A_33_P3390057	-3.65978	-1.87176	3.65978	down	TM4SF1	transmembrane 4 L six family member 1	FALSE	Homo sapiens transmembrane 4 L six family member 1 (TM4SF1), mRNA [NM_014220]	4071	GO:0008150|GO:0003674|GO:0005887	149086869	chr3	149086810	-	hs|3q25.1	NM_014220	chr3:149086869-149086810	NM_014220	Hs.351316
A_33_P3381948	-3.65682	-1.87059	3.65682	down	WTIP	Wilms tumor 1 interacting protein	FALSE	Homo sapiens Wilms tumor 1 interacting protein (WTIP), mRNA [NM_001080436]	126374	GO:0005515|GO:0001666|GO:0006355|GO:0003714|GO:2000637|GO:0005634|GO:0006351|GO:0035331|GO:0005912|GO:0000932|GO:0035195|GO:0007010|GO:0022604|GO:0008270	34992044	chr19	34991985	+	hs|19q13.11	NM_001080436	chr19:34991985-34992044	NM_001080436	Hs.585010
A_23_P65230	-3.65481	-1.8698	3.65481	down	TMTC4	transmembrane and tetratricopeptide repeat containing 4	FALSE	Homo sapiens transmembrane and tetratricopeptide repeat containing 4 (TMTC4), transcript variant 1, mRNA [NM_032813]	84899	GO:0016021	101256471	chr13	101256412	-	hs|13q32.3	NM_032813	chr13:101256471-101256412	NM_032813	Hs.190983
A_23_P302550	-3.64643	-1.86648	3.64643	down	RGS18	regulator of G-protein signaling 18	FALSE	Homo sapiens regulator of G-protein signaling 18 (RGS18), mRNA [NM_130782]	64407	GO:0043547|GO:0005737|GO:0007186|GO:0005886|GO:0038032|GO:0005096	192154660	chr1	192154601	+	hs|1q31.2	NM_130782	chr1:192154601-192154660	NM_130782	Hs.440890
A_24_P104407	-3.64006	-1.86396	3.64006	down	SYNM	synemin, intermediate filament protein	FALSE	Homo sapiens synemin, intermediate filament protein (SYNM), transcript variant A, mRNA [NM_145728]	23336	GO:0005882|GO:0005515|GO:0060053|GO:0016020|GO:0005912|GO:0045104|GO:0017166|GO:0043034|GO:0005200|GO:0008307|GO:0019215	99675439	chr15	99675380	+	hs|15q26.3	NM_145728	chr15:99675380-99675439	NM_145728	Hs.207106
A_23_P49459	-3.63931	-1.86366	3.63931	down	LOC81691	exonuclease NEF-sp	FALSE	Homo sapiens exonuclease NEF-sp (LOC81691), transcript variant 1, mRNA [NM_030941]	81691	GO:0004527|GO:0090305|GO:0000166|GO:0003723|GO:0005730|GO:0070062	20856077	chr16	20856018	+	hs|16p12.3	NM_030941	chr16:20856018-20856077	NM_030941	Hs.177926
A_23_P104073	-3.63711	-1.86279	3.63711	down	S100A3	S100 calcium binding protein A3	FALSE	Homo sapiens S100 calcium binding protein A3 (S100A3), mRNA [NM_002960]	6274	GO:0005737|GO:0005509|GO:0005730|GO:0008270	153520057	chr1	153519998	-	hs|1q21.3	NM_002960	chr1:153520057-153519998	NM_002960	Hs.557609
A_33_P3437283	-3.63361	-1.8614	3.63361	down	LOC643551	uncharacterized LOC643551	FALSE	Homo sapiens cDNA FLJ46123 fis, clone TESTI2039738. [AK128004]	643551		101329153	chr13	101329094	+	hs|13q32.3	AK128004	chr13:101329094-101329153		Hs.513081
A_23_P259098	-3.6313	-1.86049	3.6313	down	ZSCAN16	zinc finger and SCAN domain containing 16	FALSE	Homo sapiens zinc finger and SCAN domain containing 16 (ZSCAN16), mRNA [NM_025231]	80345	GO:0006355|GO:0003700|GO:0005634|GO:0003677|GO:0046872|GO:0006351	28097322	chr6	28097263	+	hs|6p22.1	NM_025231	chr6:28097263-28097322	NM_025231	Hs.656641
A_33_P3406196	-3.62816	-1.85924	3.62816	down	KLRD1	killer cell lectin-like receptor subfamily D, member 1	FALSE	Homo sapiens killer cell lectin-like receptor subfamily D, member 1 (KLRD1), transcript variant 1, mRNA [NM_002262]	3824	GO:0005515|GO:0005886|GO:0045087|GO:0050776|GO:0030246|GO:0016021|GO:0009897|GO:0007166|GO:0004888	10462078	chr12	10462019	+	hs|12p13.2	NM_002262	chr12:10462019-10462078	NM_002262	Hs.562457
A_32_P63562	-3.62776	-1.85908	3.62776	down	MIG7	mig-7	FALSE	Homo sapiens MIG7 (MIG7) mRNA, complete cds. [DQ080207]	723788		94218900	chr1	94218841	-	hs|1p22.1	DQ080207	chr1:94218900-94218841		Hs.659312
A_23_P50096	-3.62635	-1.85852	3.62635	down	TYMS	thymidylate synthetase	FALSE	Homo sapiens thymidylate synthetase (TYMS), mRNA [NM_001071]	7298	GO:0046683|GO:0051216|GO:0033189|GO:0032259|GO:0060574|GO:0042803|GO:0019860|GO:0046134|GO:0048589|GO:0000166|GO:0005759|GO:0048037|GO:0005976|GO:0007568|GO:0006231|GO:0009636|GO:0046078|GO:0051384|GO:0006235|GO:0051593|GO:0006139|GO:0006281|GO:0032570|GO:0007623|GO:0005654|GO:0000278|GO:0045471|GO:0031100|GO:0005743|GO:0005634|GO:0044281|GO:0003729|GO:0005829|GO:0004799|GO:0005739|GO:0000082|GO:…	673335	chr18	673276	+	hs|18p11.32	NM_001071	chr18:673276-673335	NM_001071	Hs.369762
A_33_P3263157	-3.6254	-1.85814	3.6254	down			FALSE				42153207	chr7	42153148	+	hs|7p14.1		chr7:042153148-042153207
A_23_P29257	-3.625	-1.85798	3.625	down	H1F0	H1 histone family, member 0	FALSE	Homo sapiens H1 histone family, member 0 (H1F0), mRNA [NM_005318]	3005	GO:0005515|GO:0000790|GO:0005794|GO:0005719|GO:0006334|GO:0006915|GO:0005634|GO:0015629|GO:0006921|GO:0031490|GO:0006309|GO:0005654|GO:0000786	38203206	chr22	38203147	+	hs|22q13.1	NM_005318	chr22:38203147-38203206	NM_005318	Hs.745024
A_33_P3351298	-3.62263	-1.85704	3.62263	down	CHRM2	cholinergic receptor, muscarinic 2	FALSE	cholinergic receptor, muscarinic 2 [Source:HGNC Symbol;Acc:1951] [ENST00000480591]	1129	GO:0030054|GO:0007186|GO:0005886|GO:0007187|GO:0005887|GO:0045211|GO:0008016|GO:0007207|GO:0007188|GO:0009615|GO:0016907|GO:0007399	136556663	chr7	136556604	+	hs|7q33	AK125233	chr7:136556604-136556663		Hs.535891
A_23_P98898	-3.62223	-1.85688	3.62223	down	CDK2	cyclin-dependent kinase 2	FALSE	Homo sapiens cyclin-dependent kinase 2 (CDK2), transcript variant 1, mRNA [NM_001798]	1017	GO:0005515|GO:0032298|GO:0000793|GO:0008284|GO:0015030|GO:0071732|GO:0007265|GO:0005634|GO:0031145|GO:0046872|GO:0005829|GO:0000085|GO:0000082|GO:0005737|GO:0000086|GO:0006813|GO:0006977|GO:0000806|GO:0005667|GO:0000781|GO:0005813|GO:0030332|GO:0000805|GO:0016572|GO:0005524|GO:0051439|GO:0006260|GO:0051298|GO:0035173|GO:0007067|GO:0006281|GO:0007126|GO:0060968|GO:0007596|GO:0000307|GO:0005654|GO:…	56365848	chr12	56365789	+	hs|12q13.2	NM_001798	chr12:56365789-56365848	NM_001798	Hs.19192
A_33_P3407524	-3.62153	-1.8566	3.62153	down	SUV39H1	suppressor of variegation 3-9 homolog 1 (Drosophila)	FALSE	Homo sapiens suppressor of variegation 3-9 homolog 1 (Drosophila) (SUV39H1), transcript variant 1, mRNA [NM_001282166]	6839	GO:0005515|GO:0000792|GO:0006364|GO:0006325|GO:0005634|GO:0030154|GO:0042054|GO:0036123|GO:0000183|GO:0036124|GO:0016032|GO:0000976|GO:0000794|GO:0033553|GO:0008757|GO:0006351|GO:0018024|GO:0007049|GO:0047485|GO:0003682|GO:0046974|GO:0005652|GO:0005654|GO:0008270|GO:0042754|GO:0045892|GO:0000775|GO:0005677	48565968	chrX	48565909	+	hs|Xp11.23	NM_001282166	chrX:48565909-48565968	NM_001282166	Hs.522639
A_33_P3266429	-3.61842	-1.85536	3.61842	down	SAMD13	sterile alpha motif domain containing 13	FALSE	Homo sapiens sterile alpha motif domain containing 13 (SAMD13), transcript variant 1, mRNA [NM_001010971]	148418		84791430	chr1	84791371	+	hs|1p31.1	NM_001010971	chr1:84791371-84791430	NM_001010971	Hs.591445
A_23_P127840	-3.61748	-1.85498	3.61748	down	ZNF214	zinc finger protein 214	FALSE	Homo sapiens zinc finger protein 214 (ZNF214), mRNA [NM_013249]	7761	GO:0006355|GO:0008270|GO:0005634|GO:0003677|GO:0006351	7021342	chr11	7021283	-	hs|11p15.4	NM_013249	chr11:7021342-7021283	NM_013249	Hs.733636
A_23_P23457	-3.61708	-1.85483	3.61708	down	FBLIM1	filamin binding LIM protein 1	FALSE	Homo sapiens filamin binding LIM protein 1 (FBLIM1), transcript variant 2, mRNA [NM_001024215]	54751	GO:0016337|GO:0001725|GO:0034329|GO:0031005|GO:0008360|GO:0008270|GO:0005938|GO:0005925|GO:0033623|GO:0005829	16096931	chr1	16095094	+	hs|1p36.21	NM_001024215	chr1:16095094-16096931	NM_001024215	Hs.530101
A_19_P00315506	-3.61685	-1.85473	3.61685	down	KIAA0040	KIAA0040	FALSE	Homo sapiens KIAA0040 (KIAA0040), transcript variant 1, mRNA [NM_001162893]	9674		175126856	chr1	175126797	-	hs|1q25.1	NM_001162893	chr1:175126856-175126797	NM_001162893	Hs.518138
A_24_P67681	-3.61154	-1.85261	3.61154	down			FALSE				40800727	chr17	40800668	+	hs|17q21.2		chr17:040800668-040800727
A_24_P358381	-3.61135	-1.85254	3.61135	down	GTPBP6	GTP binding protein 6 (putative)	FALSE	Homo sapiens GTP binding protein 6 (putative) (GTPBP6), mRNA [NM_012227]	8225	GO:0005525|GO:0046872	231124	chrX	231065	-	hs|Xp22.33	NM_012227	chrX:231124-231065	NM_012227	Hs.437145
A_23_P115375	-3.60932	-1.85173	3.60932	down	HIST2H3D	histone cluster 2, H3d	FALSE	Homo sapiens histone cluster 2, H3d (HIST2H3D), mRNA [NM_001123375]	653604	GO:0005515|GO:0046982|GO:0007596|GO:0006334|GO:0005654|GO:0005634|GO:0005576|GO:0000786|GO:0003677|GO:0070062	120905040	chr1	120904981	+	hs|1p11.2	NM_001123375	chr1:120904981-120905040	NM_001123375	Hs.712062
A_23_P69537	-3.60785	-1.85114	3.60785	down	NMU	neuromedin U	FALSE	Homo sapiens neuromedin U (NMU), transcript variant 1, mRNA [NM_006681]	10874	GO:0007586|GO:0005102|GO:0005576|GO:0009648|GO:0006940|GO:0001696|GO:0019233|GO:0007165|GO:0007186|GO:0045987|GO:0007218|GO:0050806|GO:0043195|GO:0046887|GO:0042922|GO:0042755	56461505	chr4	56461446	-	hs|4q12	NM_006681	chr4:56461505-56461446	NM_006681	Hs.418367
A_23_P365149	-3.60214	-1.84885	3.60214	down	BCKDK	branched chain ketoacid dehydrogenase kinase	FALSE	Homo sapiens branched chain ketoacid dehydrogenase kinase (BCKDK), transcript variant 1, mRNA [NM_005881]	10295	GO:0005739|GO:0005515|GO:0016310|GO:0016301|GO:0004674|GO:0047323|GO:0005947|GO:0009083|GO:0006468|GO:0009063|GO:0005524	31122661	chr16	31122522	+	hs|16p11.2	NM_005881	chr16:31122522-31122661	NM_005881	Hs.513520
A_23_P55616	-3.59535	-1.84613	3.59535	down	SLC14A1	solute carrier family 14 (urea transporter), member 1 (Kidd blood group)	FALSE	Homo sapiens solute carrier family 14 (urea transporter), member 1 (Kidd blood group) (SLC14A1), transcript variant 4, mRNA [NM_001146037]	6563	GO:0016323|GO:0005886|GO:0005887|GO:0005372|GO:0015265|GO:0015204|GO:0006833|GO:0071918|GO:0055085|GO:0015840	43330300	chr18	43330241	+	hs|18q12.3	NM_001146037	chr18:43330241-43330300	NM_001146037	Hs.101307
A_23_P328323	-3.59493	-1.84596	3.59493	down	RAVER2	ribonucleoprotein, PTB-binding 2	FALSE	Homo sapiens ribonucleoprotein, PTB-binding 2 (RAVER2), mRNA [NM_018211]	55225	GO:0005737|GO:0000166|GO:0005634	65298703	chr1	65298644	+	hs|1p31.3	NM_018211	chr1:65298644-65298703	NM_018211	Hs.591443
A_23_P348767	-3.5948	-1.84591	3.5948	down	MROH8	maestro heat-like repeat family member 8	FALSE	Homo sapiens maestro heat-like repeat family member 8 (MROH8), transcript variant 2, mRNA [NM_213631]	140699		35769618	chr20	35766368	-	hs|20q11.23	NM_213631	chr20:35769618-35766368	NM_213631	Hs.349125
A_33_P3368879	-3.59276	-1.84509	3.59276	down	LMOD1	leiomodin 1 (smooth muscle)	FALSE	Homo sapiens leiomodin 1 (smooth muscle) (LMOD1), mRNA [NM_012134]	25802	GO:0006936|GO:0016020|GO:0003779|GO:0005856|GO:0005523|GO:0005829	201869757	chr1	201869698	-	hs|1q32.1	NM_012134	chr1:201869757-201869698	NM_012134	Hs.519075
A_23_P111311	-3.5887	-1.84346	3.5887	down	AKAP12	A kinase (PRKA) anchor protein 12	FALSE	Homo sapiens A kinase (PRKA) anchor protein 12 (AKAP12), transcript variant 2, mRNA [NM_144497]	9590	GO:0005515|GO:0005737|GO:0007186|GO:0090036|GO:0008179|GO:0030819|GO:0006605|GO:0051018|GO:0005856|GO:0010739|GO:0005938	151674873	chr6	151674814	+	hs|6q25.1	NM_144497	chr6:151674814-151674873	NM_144497	Hs.371240
A_23_P357207	-3.58717	-1.84285	3.58717	down	MRAP2	melanocortin 2 receptor accessory protein 2	FALSE	Homo sapiens melanocortin 2 receptor accessory protein 2 (MRAP2), mRNA [NM_138409]	112609	GO:0007631|GO:0005886|GO:0005783|GO:0030819|GO:0031780|GO:0097009|GO:0070996|GO:0006112|GO:0031783|GO:0031781|GO:0034394|GO:0031782|GO:0005789|GO:0016021	84800458	chr6	84800399	+	hs|6q14.2	NM_138409	chr6:84800399-84800458	NM_138409	Hs.370055
A_33_P3252196	-3.58596	-1.84236	3.58596	down	EZH2	enhancer of zeste 2 polycomb repressive complex 2 subunit	FALSE	Homo sapiens enhancer of zeste homolog 2 (Drosophila) (EZH2), transcript variant 1, mRNA [NM_004456]	2146	GO:0005515|GO:0000790|GO:0071902|GO:0021695|GO:0003723|GO:0006325|GO:0010718|GO:0005634|GO:0042054|GO:0005737|GO:0043406|GO:0042127|GO:0014013|GO:0051154|GO:0034244|GO:0070734|GO:0006355|GO:0005730|GO:2000134|GO:0001047|GO:0000122|GO:0003677|GO:0070314|GO:0006351|GO:0031490|GO:0043565|GO:0045605|GO:0035098|GO:0032320|GO:0048387|GO:0045814|GO:0003682|GO:0005654|GO:0045120|GO:0045892|GO:0046976	148504564	chr7	148504505	-	hs|7q36.1	NM_004456	chr7:148504564-148504505	NM_004456	Hs.444082
A_23_P76774	-3.58557	-1.8422	3.58557	down	GSC	goosecoid homeobox	FALSE	Homo sapiens goosecoid homeobox (GSC), mRNA [NM_173849]	145258	GO:0001103|GO:0005667|GO:0003700|GO:0007369|GO:0023019|GO:0030178|GO:0048704|GO:0005634|GO:0000122|GO:0043565|GO:0048644|GO:0001085|GO:0021904|GO:0042474|GO:0030900	95234799	chr14	95234740	-	hs|14q32.13	NM_173849	chr14:95234799-95234740	NM_173849	Hs.440438
A_23_P373568	-3.58502	-1.84198	3.58502	down	FUZ	fuzzy planar cell polarity protein	FALSE	Homo sapiens fuzzy planar cell polarity protein (FUZ), transcript variant 1, mRNA [NM_025129]	80199	GO:0090301|GO:0001736|GO:0021513|GO:0010172|GO:0030336|GO:0008285|GO:0045724|GO:0001843|GO:0048704|GO:0015031|GO:0035058|GO:2000314|GO:0042384|GO:0005737|GO:0008589|GO:0005856|GO:0090090|GO:0001942|GO:0070062	50310363	chr19	50310304	-	hs|19q13.33	NM_025129	chr19:50310363-50310304	NM_025129	Hs.288800
A_23_P10081	-3.58479	-1.84189	3.58479	down	ARL13B	ADP-ribosylation factor-like 13B	FALSE	Homo sapiens ADP-ribosylation factor-like 13B (ARL13B), transcript variant 1, mRNA [NM_182896]	200894	GO:0005515|GO:0060170|GO:0007368|GO:0021830|GO:0007264|GO:0021532|GO:0021943|GO:0072372|GO:0009953|GO:0005525|GO:0035058|GO:0007224|GO:0005622|GO:0005929|GO:0042384	93773282	chr3	93773223	+	hs|3q11.1	NM_182896	chr3:93773223-93773282	NM_182896	Hs.533086
A_32_P18159	-3.58306	-1.84119	3.58306	down	LYRM7	LYR motif containing 7	FALSE	Homo sapiens LYR motif containing 7 (LYRM7), mRNA [NM_181705]	90624	GO:0005759	130536046	chr5	130535987	+	hs|5q23.3	NM_181705	chr5:130535987-130536046	NM_181705	Hs.115467
A_19_P00326069	-3.58121	-1.84045	3.58121	down			FALSE				68112892	chrX	68112833	+	hs|Xq13.1		chrX:068112833-068112892
A_23_P154526	-3.57964	-1.83981	3.57964	down	GRB14	growth factor receptor-bound protein 14	FALSE	Homo sapiens growth factor receptor-bound protein 14 (GRB14), mRNA [NM_004490]	2888	GO:0007165|GO:0005737|GO:0005886|GO:0000139|GO:0007596|GO:0005070|GO:0009967|GO:0050900|GO:0010008|GO:0043231|GO:0005829	165349598	chr2	165349539	-	hs|2q24.3	NM_004490	chr2:165349598-165349539	NM_004490	Hs.411881
A_19_P00326732	-3.5778	-1.83907	3.5778	down	SMIM13	small integral membrane protein 13	FALSE	Homo sapiens small integral membrane protein 13 (SMIM13), mRNA [NM_001135575]	221710	GO:0016021	11138785	chr6	11138726	+	hs|6p24.2	NM_001135575	chr6:11138726-11138785	NM_001135575	Hs.656600
A_23_P59153	-3.5739	-1.8375	3.5739	down	LSM2	LSM2 homolog, U6 small nuclear RNA associated (S. cerevisiae)	FALSE	Homo sapiens LSM2 homolog, U6 small nuclear RNA associated (S. cerevisiae) (LSM2), mRNA [NM_021177]	57819	GO:0005515|GO:0008380|GO:0010467|GO:0016070|GO:0019901|GO:0016071|GO:0043928|GO:0071013|GO:0005829|GO:0000398|GO:0005654|GO:0017070|GO:0000288	31766276	chr6	31765790	-	hs|6p21.33	NM_021177	chr6:31766276-31765790	NM_021177	Hs.103106
A_23_P435941	-3.57345	-1.83732	3.57345	down	SAMD1	sterile alpha motif domain containing 1	FALSE	Homo sapiens sterile alpha motif domain containing 1 (SAMD1), mRNA [NM_138352]	90378	GO:0005737|GO:0005576	14199590	chr19	14199531	-	hs|19p13.12	NM_138352	chr19:14199590-14199531	NM_138352	Hs.140309
A_33_P3210363	-3.57102	-1.83634	3.57102	down	TMPO-AS1	TMPO antisense RNA 1	FALSE	Homo sapiens TMPO antisense RNA 1 (TMPO-AS1), long non-coding RNA [NR_027157]	100128191		98906810	chr12	98906751	-	hs|12q23.1	NR_027157	chr12:98906810-98906751	NR_027157	Hs.594042
A_23_P141715	-3.56978	-1.83584	3.56978	down	TPGS2	tubulin polyglutamylase complex subunit 2	FALSE	Homo sapiens tubulin polyglutamylase complex subunit 2 (TPGS2), transcript variant 1, mRNA [NM_015476]	25941	GO:0005737|GO:0005874	34376149	chr18	34376090	-	hs|18q12.2	NM_015476	chr18:34376149-34376090	NM_015476	Hs.436636
A_23_P373119	-3.56758	-1.83495	3.56758	down	HMGB3P1	high mobility group box 3 pseudogene 1	FALSE	Homo sapiens high mobility group box 3 pseudogene 1 (HMGB3P1), non-coding RNA [NR_002165]	128872		33421521	chr20	33421462	-	hs|20q11.22	NR_002165	chr20:33421521-33421462	NR_002165	Hs.558624
A_24_P199251	-3.56681	-1.83464	3.56681	down	RASSF9	Ras association (RalGDS/AF-6) domain family (N-terminal) member 9	FALSE	Homo sapiens Ras association (RalGDS/AF-6) domain family (N-terminal) member 9 (RASSF9), mRNA [NM_005447]	9182	GO:0005515|GO:0007165|GO:0005215|GO:0016197|GO:0006605|GO:0012510|GO:0005829|GO:0005768	86198859	chr12	86198800	-	hs|12q21.31	NM_005447	chr12:86198859-86198800	NM_005447	Hs.527881
A_19_P00810456	-3.56339	-1.83325	3.56339	down			FALSE				55535496	chr7	55535437	+	hs|7p11.2		chr7:055535437-055535496
A_23_P99452	-3.56324	-1.83319	3.56324	down	BRCA2	breast cancer 2, early onset	FALSE	Homo sapiens breast cancer 2, early onset (BRCA2), mRNA [NM_000059]	675	GO:0005515|GO:0010165|GO:0048478|GO:0001833|GO:0005634|GO:0001556|GO:0007283|GO:0002020|GO:0033593|GO:0006302|GO:0000910|GO:0005737|GO:0003697|GO:0000724|GO:0010485|GO:0030141|GO:0006978|GO:0010332|GO:0004402|GO:0030097|GO:0005813|GO:0032465|GO:0043015|GO:0010484|GO:0007569|GO:0005730|GO:0051298|GO:0043234|GO:0042771|GO:0008585|GO:0045931|GO:0010225|GO:0006281|GO:0043966|GO:0043967|GO:0007420|GO:…	32973055	chr13	32972996	+	hs|13q13.1	NM_000059	chr13:32972996-32973055	NM_000059	Hs.34012
A_33_P3340490	-3.56273	-1.83298	3.56273	down	FLJ46906	uncharacterized LOC441172	FALSE	Homo sapiens uncharacterized LOC441172 (FLJ46906), long non-coding RNA [NR_033896]	441172		139018425	chr6	139018366	+	hs|6q24.1	NR_033896	chr6:139018366-139018425	NR_033896	Hs.92290
A_33_P3404989	-3.5625	-1.83289	3.5625	down	HIST1H3H	histone cluster 1, H3h	FALSE	Homo sapiens histone cluster 1, H3h (HIST1H3H), mRNA [NM_003536]	8357		27778314	chr6	27778255	+	hs|6p22.1	NM_003536	chr6:27778255-27778314	NM_003536	Hs.591778
A_23_P12733	-3.55817	-1.83114	3.55817	down	H2AFY2	H2A histone family, member Y2	FALSE	Homo sapiens H2A histone family, member Y2 (H2AFY2), mRNA [NM_018649]	55506	GO:0001740|GO:0000790|GO:0046982|GO:0044212|GO:0006334|GO:0005634|GO:0000122|GO:0001558|GO:0031490|GO:0071169|GO:0035098|GO:0007420|GO:0045814|GO:0007549|GO:0000786|GO:0070062|GO:0016568	71871804	chr10	71871745	+	hs|10q22.1	NM_018649	chr10:71871745-71871804	NM_018649	Hs.499953
A_23_P162547	-3.55381	-1.82936	3.55381	down	MYL2	myosin, light chain 2, regulatory, cardiac, slow	FALSE	Homo sapiens myosin, light chain 2, regulatory, cardiac, slow (MYL2), mRNA [NM_000432]	4633	GO:0005515|GO:0060047|GO:0030308|GO:0030049|GO:0055010|GO:0005509|GO:0006942|GO:0016459|GO:0009791|GO:0015629|GO:0030016|GO:0060048|GO:0030017|GO:0042694|GO:0005829|GO:0048747|GO:0003785|GO:0055003|GO:0005856|GO:0008307|GO:0031672|GO:0032036	111352053	chr12	111351994	-	hs|12q24.11	NM_000432	chr12:111352053-111351994	NM_000432	Hs.75535
A_23_P47208	-3.55269	-1.82891	3.55269	down	BANF1	barrier to autointegration factor 1	FALSE	Homo sapiens barrier to autointegration factor 1 (BANF1), transcript variant 1, mRNA [NM_003860]	8815	GO:0005515|GO:0007077|GO:0005694|GO:0007084|GO:0005634|GO:0015074|GO:0009615|GO:0003677|GO:0005829|GO:0005737|GO:0016032|GO:0005654|GO:0000278|GO:0070062	65771372	chr11	65771313	+	hs|11q13.1	NM_003860	chr11:65771313-65771372	NM_003860	Hs.433759
A_33_P3240702	-3.5516	-1.82847	3.5516	down	RBBP8	retinoblastoma binding protein 8	FALSE	Homo sapiens retinoblastoma binding protein 8 (RBBP8), transcript variant 1, mRNA [NM_002894]	5932	GO:0001103|GO:0005515|GO:0006357|GO:0001106|GO:0001835|GO:0031572|GO:0005730|GO:0010792|GO:0005634|GO:0000122|GO:0003684|GO:0007067|GO:0000082|GO:0007126|GO:0006281|GO:0000724|GO:0017053|GO:0000014|GO:0000075|GO:0000737	20606231	chr18	20606172	+	hs|18q11.2	NM_002894	chr18:20606172-20606231	NM_002894	Hs.546282
A_23_P207367	-3.54769	-1.82688	3.54769	down	STAT5A	signal transducer and activator of transcription 5A	FALSE	Homo sapiens signal transducer and activator of transcription 5A (STAT5A), transcript variant 2, mRNA [NM_003152]	6776	GO:0005515|GO:0033026|GO:0003700|GO:0006549|GO:0019530|GO:0019915|GO:0001553|GO:0030155|GO:0048541|GO:0060376|GO:0043029|GO:0007565|GO:0033077|GO:0046543|GO:0038161|GO:0046544|GO:0005509|GO:0045588|GO:0018108|GO:0032825|GO:0046449|GO:0019218|GO:0000979|GO:0045086|GO:0045931|GO:0045647|GO:0006600|GO:0005654|GO:0000255|GO:0045579|GO:0060397|GO:0005829|GO:0006101|GO:0042104|GO:0030856|GO:0006105|GO:…	40463542	chr17	40463483	+	hs|17q21.2	NM_003152	chr17:40463483-40463542	NM_003152	Hs.437058
A_33_P3236858	-3.54735	-1.82674	3.54735	down	TGFB1I1	transforming growth factor beta 1 induced transcript 1	FALSE	Homo sapiens transforming growth factor beta 1 induced transcript 1 (TGFB1I1), transcript variant 1, mRNA [NM_001042454]	7041	GO:0005515|GO:0008285|GO:0009408|GO:0006366|GO:0045599|GO:0010718|GO:0050681|GO:0048495|GO:0016363|GO:0005622|GO:0005737|GO:0030855|GO:0016055|GO:0007155|GO:0005856|GO:0030579|GO:0030512|GO:0030511|GO:0003713|GO:0070411|GO:0031012|GO:0045165|GO:0016331|GO:0008270|GO:0045893|GO:0005925|GO:0030521	31489264	chr16	31489205	+	hs|16p11.2	NM_001042454	chr16:31489205-31489264	NM_001042454	Hs.513530
A_32_P216635	-3.54645	-1.82638	3.54645	down	KSR2	kinase suppressor of ras 2	FALSE	Homo sapiens kinase suppressor of ras 2 (KSR2), mRNA [NM_173598]	283455	GO:0019722|GO:0005886|GO:0004674|GO:0031434|GO:0006468|GO:0043410|GO:0005524|GO:0046872|GO:0005078|GO:0005829	117891500	chr12	117891441	-	hs|12q24.22	NM_173598	chr12:117891500-117891441	NM_173598	Hs.375836
A_23_P112187	-3.54399	-1.82537	3.54399	down	FIBCD1	fibrinogen C domain containing 1	FALSE	Homo sapiens fibrinogen C domain containing 1 (FIBCD1), transcript variant 1, mRNA [NM_032843]	84929	GO:0008061|GO:0016020|GO:0016021|GO:0046872	133778556	chr9	133778497	-	hs|9q34.12	NM_032843	chr9:133778556-133778497	NM_032843	Hs.133205
A_33_P3350207	-3.5432	-1.82505	3.5432	down	HCFC1R1	host cell factor C1 regulator 1 (XPO1 dependent)	FALSE	Homo sapiens host cell factor C1 regulator 1 (XPO1 dependent) (HCFC1R1), transcript variant 1, mRNA [NM_017885]	54985	GO:0005737|GO:0005634	3072685	chr16	3072626	-	hs|16p13.3	NM_017885	chr16:3072685-3072626	NM_017885	Hs.423103
A_33_P3224105	-3.53895	-1.82332	3.53895	down	KNSTRN	kinetochore-localized astrin/SPAG5 binding protein	FALSE	Homo sapiens kinetochore-localized astrin/SPAG5 binding protein (KNSTRN), transcript variant 2, mRNA [NM_001142761]	90417	GO:0005515|GO:0072686|GO:0051988|GO:0005634|GO:0035371|GO:0000070|GO:0000922|GO:0005737|GO:0007059|GO:0015630|GO:0000777|GO:0000776|GO:0007051	40686306	chr15	40686247	+	hs|15q15.1	NM_001142761	chr15:40686247-40686306	NM_001142761	Hs.525796
A_24_P299318	-3.5376	-1.82277	3.5376	down	FAM101B	family with sequence similarity 101, member B	FALSE	Homo sapiens family with sequence similarity 101, member B (FAM101B), mRNA [NM_182705]	359845	GO:0030036|GO:0031005|GO:0001837|GO:0015629	289939	chr17	289880	-	hs|17p13.3	NM_182705	chr17:289939-289880	NM_182705	Hs.741149
A_33_P3318796	-3.5355	-1.82192	3.5355	down	FSTL3	follistatin-like 3 (secreted glycoprotein)	FALSE	Homo sapiens follistatin-like 3 (secreted glycoprotein) (FSTL3), mRNA [NM_005860]	10272	GO:0005515|GO:0030325|GO:0030324|GO:0005634|GO:0007283|GO:0005615|GO:0030514|GO:0002244|GO:0048185|GO:0045944|GO:0090101|GO:0001968|GO:0030141|GO:0044306|GO:0005794|GO:0022409|GO:0006357|GO:0001822|GO:0005730|GO:0005576|GO:0032926|GO:0045671|GO:0006351|GO:0071248|GO:0001503|GO:0008584	683204	chr19	683145	+	hs|19p13.3	NM_005860	chr19:683145-683204	NM_005860	Hs.529038
A_33_P3378665	-3.5343	-1.82142	3.5343	down	TC2N	tandem C2 domains, nuclear	FALSE	Homo sapiens tandem C2 domains, nuclear (TC2N), transcript variant 1, mRNA [NM_152332]	123036	GO:0010468|GO:0003674|GO:0030193|GO:0005634|GO:0005575	92246677	chr14	92246618	-	hs|14q32.12	NM_152332	chr14:92246677-92246618	NM_152332	Hs.510262
A_32_P115050	-3.52849	-1.81905	3.52849	down	HHIP-AS1	HHIP antisense RNA 1	FALSE	Homo sapiens HHIP antisense RNA 1 (HHIP-AS1), long non-coding RNA [NR_037595]	646576		145564837	chr4	145564778	-	hs|4q31.21	NR_037595	chr4:145564837-145564778	NR_037595	Hs.632595
A_33_P3234060	-3.52381	-1.81714	3.52381	down	2015-09-14	septin 14	FALSE	Homo sapiens septin 14 (SEPT14), mRNA [NM_207366]	346288	GO:0031105|GO:0005515|GO:0007049|GO:0005525|GO:0051301	55861296	chr7	55861237	-	hs|7p11.2	NM_207366	chr7:55861296-55861237	NM_207366	Hs.453629
A_32_P72341	-3.52001	-1.81558	3.52001	down	TRIM59	tripartite motif containing 59	FALSE	Homo sapiens tripartite motif containing 59 (TRIM59), mRNA [NM_173084]	286827	GO:0004842|GO:0016567|GO:0005783|GO:0008270|GO:0016021|GO:0043124	160153585	chr3	160153526	-	hs|3q25.33	NM_173084	chr3:160153585-160153526	NM_173084	Hs.212957
A_24_P134727	-3.5189	-1.81512	3.5189	down	TFAM	transcription factor A, mitochondrial	FALSE	Homo sapiens transcription factor A, mitochondrial (TFAM), transcript variant 1, mRNA [NM_003201]	7019	GO:0042645|GO:0005515|GO:0010467|GO:0003700|GO:0006356|GO:0008301|GO:0005634|GO:0006391|GO:0006390|GO:0005739|GO:0006261|GO:0003682|GO:0005759|GO:0031072|GO:0033108|GO:0045893|GO:0070363	60155231	chr10	60155172	+	hs|10q21.1	NM_003201	chr10:60155172-60155231	NM_003201	Hs.594250
A_33_P3330881	-3.51598	-1.81393	3.51598	down	OR6C75	olfactory receptor, family 6, subfamily C, member 75	FALSE	Homo sapiens olfactory receptor, family 6, subfamily C, member 75 (OR6C75), mRNA [NM_001005497]	390323	GO:0050911|GO:0004984|GO:0007186|GO:0005886|GO:0004930|GO:0016021	55759833	chr12	55759774	+	hs|12q13.2	NM_001005497	chr12:55759774-55759833	NM_001005497	Hs.554554
A_24_P55465	-3.51232	-1.81242	3.51232	down	MTPN	myotrophin	FALSE	Homo sapiens myotrophin (MTPN), mRNA [NM_145808]	136319	GO:0051247|GO:0030424|GO:0048471|GO:0030307|GO:0005634|GO:2000812|GO:0010557|GO:0006417|GO:0005829|GO:0021707|GO:0051092|GO:0006584|GO:0030182|GO:0016049|GO:0016202|GO:0043403|GO:0008290|GO:0051146|GO:0010613|GO:0070062	135612318	chr7	135612259	-	hs|7q33	NM_145808	chr7:135612318-135612259	NM_145808	Hs.602015
A_23_P3823	-3.50885	-1.811	3.50885	down	BCKDK	branched chain ketoacid dehydrogenase kinase	FALSE	Homo sapiens branched chain ketoacid dehydrogenase kinase (BCKDK), transcript variant 2, mRNA [NM_001122957]	10295	GO:0005739|GO:0005515|GO:0016310|GO:0016301|GO:0004674|GO:0047323|GO:0005947|GO:0009083|GO:0006468|GO:0009063|GO:0005524	31123727	chr16	31123668	+	hs|16p11.2	NM_001122957	chr16:31123668-31123727	NM_001122957	Hs.513520
A_32_P74964	-3.50615	-1.80989	3.50615	down	FAXC	failed axon connections homolog (Drosophila)	FALSE	Homo sapiens failed axon connections homolog (Drosophila) (FAXC), mRNA [NM_032511]	84553	GO:0016021	99721027	chr6	99720968	-	hs|6q16.2	NM_032511	chr6:99721027-99720968	NM_032511	Hs.573245
A_24_P343095	-3.50481	-1.80934	3.50481	down	DHFR	dihydrofolate reductase	FALSE	Homo sapiens dihydrofolate reductase (DHFR), transcript variant 1, mRNA [NM_000791]	1719		79924927	chr5	79924868	-	hs|5q14.1	NM_000791	chr5:79924927-79924868	NM_000791	Hs.648635
A_24_P38895	-3.50387	-1.80895	3.50387	down	H2AFX	H2A histone family, member X	FALSE	Homo sapiens H2A histone family, member X (H2AFX), mRNA [NM_002105]	3014	GO:0005515|GO:0000790|GO:0005657|GO:0005634|GO:0007283|GO:0045739|GO:0006302|GO:0042393|GO:0000724|GO:0010212|GO:0000786|GO:0001741|GO:0000794|GO:0000781|GO:0046982|GO:0006334|GO:0035861|GO:0003677|GO:0006974|GO:0003684|GO:0006281|GO:0007126|GO:0005654|GO:0000077|GO:0001673|GO:0019899	118964650	chr11	118964591	-	hs|11q23.3	NM_002105	chr11:118964650-118964591	NM_002105	Hs.477879
A_19_P00315523	-3.49969	-1.80723	3.49969	down			FALSE	Q9NJS2_LEIIN (Q9NJS2) 22 kDa potentially aggravating protein papLe22, partial (10%) [THC2544193]			139015554	chr6	139015495	+	hs|6q24.1		chr6:139015495-139015554
A_33_P3231653	-3.49958	-1.80718	3.49958	down	GOLM1	golgi membrane protein 1	FALSE	Homo sapiens golgi membrane protein 1 (GOLM1), transcript variant 1, mRNA [NM_016548]	51280	GO:0005515|GO:0006997|GO:0005794|GO:0005887|GO:0005615|GO:0070062|GO:0019216	88642401	chr9	88642342	-	hs|9q21.33	NM_016548	chr9:88642401-88642342	NM_016548	Hs.494337
A_33_P3226605	-3.49619	-1.80578	3.49619	down	PSIP1	PC4 and SFRS1 interacting protein 1	FALSE	Homo sapiens PC4 and SFRS1 interacting protein 1 (PSIP1), transcript variant 2, mRNA [NM_033222]	11168	GO:0005515|GO:0001105|GO:0006355|GO:0009408|GO:0005730|GO:0035327|GO:0005634|GO:0006351|GO:0005829|GO:0000395|GO:0005720|GO:0097100|GO:0034399|GO:0045944|GO:0003682|GO:0016032|GO:0005654|GO:0033613|GO:0006979	15464389	chr9	15464330	-	hs|9p22.3	NM_033222	chr9:15464389-15464330	NM_033222	Hs.658434
A_23_P61268	-3.49618	-1.80578	3.49618	down	FAM203A	family with sequence similarity 203, member A	FALSE	Homo sapiens family with sequence similarity 203, member A (FAM203A), mRNA [NM_016458]	51236	GO:0008150|GO:0003674|GO:0005575	145195522	chr8	145195463	+	hs|8q24.3	NM_016458	chr8:145195463-145195522	NM_016458	Hs.300224
A_19_P00317766	-3.49504	-1.80531	3.49504	down			FALSE				22120258	chr9	22120199	-	hs|9p21.3		chr9:022120258-022120199
A_33_P3368985	-3.49459	-1.80512	3.49459	down	ANKRD30A	ankyrin repeat domain 30A	FALSE	Homo sapiens ankyrin repeat domain 30A (ANKRD30A), mRNA [NM_052997]	91074	GO:0006355|GO:0003700|GO:0005634|GO:0003677	37482180	chr10	37482121	+	hs|10p11.21	NM_052997	chr10:37482121-37482180	NM_052997	Hs.373787
A_24_P99046	-3.49075	-1.80354	3.49075	down	STK38L	serine/threonine kinase 38 like	FALSE	Homo sapiens serine/threonine kinase 38 like (STK38L), mRNA [NM_015000]	23012	GO:0035556|GO:0005515|GO:0005737|GO:0000287|GO:0016020|GO:0004674|GO:0051128|GO:0006468|GO:0003779|GO:0015629|GO:0005524	27478454	chr12	27478395	+	hs|12p11.23	NM_015000	chr12:27478395-27478454	NM_015000	Hs.184523
A_23_P218597	-3.49029	-1.80335	3.49029	down	NPAS2	neuronal PAS domain protein 2	FALSE	Homo sapiens neuronal PAS domain protein 2 (NPAS2), mRNA [NM_002518]	4862	GO:0005515|GO:0045475|GO:0003700|GO:2001020|GO:0051879|GO:0005634|GO:0044281|GO:0045739|GO:0046872|GO:0005829|GO:0042745|GO:0045944|GO:0046983|GO:0060548|GO:0004871|GO:0044255|GO:0005667|GO:0001047|GO:0007417|GO:0003677|GO:0032922|GO:0006974|GO:0006351|GO:0007165|GO:0051775|GO:0045893	101612258	chr2	101612199	+	hs|2q11.2	NM_002518	chr2:101612199-101612258	NM_002518	Hs.156832
A_24_P41570	-3.48952	-1.80303	3.48952	down	H2AFZ	H2A histone family, member Z	FALSE	Homo sapiens H2A histone family, member Z (H2AFZ), mRNA [NM_002106]	3015	GO:0005515|GO:0001740|GO:0046982|GO:0005719|GO:0006334|GO:0031492|GO:0005634|GO:0000978|GO:0000979|GO:0031490|GO:0005720|GO:0071392|GO:0045944|GO:0000980|GO:0000786	100869267	chr4	100869240	-	hs|4q23	NM_002106	chr4:100869267-100869240	NM_002106	Hs.119192
A_23_P307761	-3.48851	-1.80261	3.48851	down	CABLES2	Cdk5 and Abl enzyme substrate 2	FALSE	Homo sapiens Cdk5 and Abl enzyme substrate 2 (CABLES2), mRNA [NM_031215]	81928	GO:0045859|GO:0007049|GO:0051726|GO:0016538|GO:0051302|GO:0051301	60963943	chr20	60963884	-	hs|20q13.33	NM_031215	chr20:60963943-60963884	NM_031215	Hs.301040
A_33_P3336302	-3.48645	-1.80176	3.48645	down			FALSE				166825953	chr6	166825894	+	hs|6q27		chr6:166825894-166825953
A_23_P351295	-3.4849	-1.80112	3.4849	down	HS3ST5	heparan sulfate (glucosamine) 3-O-sulfotransferase 5	FALSE	Homo sapiens heparan sulfate (glucosamine) 3-O-sulfotransferase 5 (HS3ST5), mRNA [NM_153612]	222537	GO:0005515|GO:0005975|GO:0008467|GO:0044281|GO:0050656|GO:0006024|GO:0015015|GO:0050819|GO:0000139|GO:0046596|GO:0006477|GO:0016021|GO:0030203	114376945	chr6	114376886	-	hs|6q21	NM_153612	chr6:114376945-114376886	NM_153612	Hs.645477
A_33_P3317880	-3.48395	-1.80072	3.48395	down	ZNF252P	zinc finger protein 252, pseudogene	FALSE	Homo sapiens zinc finger protein 252, pseudogene (ZNF252P), non-coding RNA [NR_023392]	286101		146199058	chr8	146198999	-	hs|8q24.3	NR_023392	chr8:146199058-146198999	NR_023392	Hs.367856
A_23_P122906	-3.48164	-1.79977	3.48164	down	AUTS2	autism susceptibility candidate 2	FALSE	Homo sapiens autism susceptibility candidate 2 (AUTS2), transcript variant 1, mRNA [NM_015570]	26053	GO:0008150|GO:0003674|GO:0005575	70257473	chr7	70257414	+	hs|7q11.22	NM_015570	chr7:70257414-70257473	NM_015570	Hs.21631
A_23_P69573	-3.47953	-1.79889	3.47953	down	GUCY1A3	guanylate cyclase 1, soluble, alpha 3	FALSE	Homo sapiens guanylate cyclase 1, soluble, alpha 3 (GUCY1A3), transcript variant 1, mRNA [NM_000856]	2982	GO:0007263|GO:0052565|GO:0008015|GO:0004383|GO:0005525|GO:0060087|GO:0008074|GO:0007596|GO:0006182|GO:0008217|GO:0004872|GO:0030828|GO:0020037	156651224	chr4	156643328	+	hs|4q32.1	NM_000856	chr4:156643328-156651224	NM_000856	Hs.24258
A_33_P3737979	-3.47765	-1.79811	3.47765	down	SCARNA23	small Cajal body-specific RNA 23	FALSE	HHAGE000653 Human liver regeneration after partial hepatectomy Homo sapiens cDNA, mRNA sequence [DW407923]	677773		91506435	chr14	91506376	+	hs|14q32.11	DW407923	chr14:91506376-91506435		Hs.689695
A_23_P158007	-3.47753	-1.79806	3.47753	down	ZDHHC12	zinc finger, DHHC-type containing 12	FALSE	Homo sapiens zinc finger, DHHC-type containing 12 (ZDHHC12), mRNA [NM_032799]	84885	GO:0018345|GO:0005794|GO:0005783|GO:0016409|GO:0008270|GO:0016021|GO:0019706	131484026	chr9	131483967	-	hs|9q34.11	NM_032799	chr9:131484026-131483967	NM_032799	Hs.133122
A_33_P3336760	-3.47608	-1.79746	3.47608	down	ABCB4	ATP-binding cassette, sub-family B (MDR/TAP), member 4	FALSE	Homo sapiens ATP-binding cassette, sub-family B (MDR/TAP), member 4 (ABCB4), transcript variant B, mRNA [NM_018849]	5244	GO:0006629|GO:0005886|GO:0006200|GO:0042493|GO:0042626|GO:0042908|GO:0044281|GO:0055085|GO:0005524|GO:0046581|GO:0008559|GO:0016020|GO:0005887|GO:0006855|GO:0006810|GO:0016021|GO:0044255	87031442	chr7	87031383	-	hs|7q21.12	NM_018849	chr7:87031442-87031383	NM_018849	Hs.654403
A_23_P88865	-3.47297	-1.79617	3.47297	down	CMTM3	CKLF-like MARVEL transmembrane domain containing 3	FALSE	Homo sapiens CKLF-like MARVEL transmembrane domain containing 3 (CMTM3), transcript variant 1, mRNA [NM_144601]	123920	GO:0006935|GO:0016021|GO:0005615|GO:0005125	66647615	chr16	66647556	+	hs|16q21	NM_144601	chr16:66647556-66647615	NM_144601	Hs.298198
A_33_P3222689	-3.47236	-1.79592	3.47236	down	H2BFM	H2B histone family, member M	FALSE	Homo sapiens H2B histone family, member M (H2BFM), mRNA [NM_001164416]	286436	GO:0046982|GO:0006334|GO:0005730|GO:0005634|GO:0000786|GO:0003677	103296835	chrX	103296776	+	hs|Xq22.2	NM_001164416	chrX:103296776-103296835	NM_001164416	Hs.376474
A_23_P151405	-3.46958	-1.79476	3.46958	down	CKAP2	cytoskeleton associated protein 2	FALSE	Homo sapiens cytoskeleton associated protein 2 (CKAP2), transcript variant 1, mRNA [NM_018204]	26586	GO:0005881|GO:0005813|GO:0000922|GO:0000281|GO:0045944|GO:0007026|GO:0006915	53050453	chr13	53050394	+	hs|13q14.3	NM_018204	chr13:53050394-53050453	NM_018204	Hs.444028
A_23_P113161	-3.46931	-1.79465	3.46931	down	C1orf21	chromosome 1 open reading frame 21	FALSE	Homo sapiens chromosome 1 open reading frame 21 (C1orf21), mRNA [NM_030806]	81563		184598055	chr1	184597996	+	hs|1q25.3	NM_030806	chr1:184597996-184598055	NM_030806	Hs.744936
A_23_P324327	-3.46554	-1.79308	3.46554	down	GPRC5B	G protein-coupled receptor, class C, group 5, member B	FALSE	Homo sapiens G protein-coupled receptor, class C, group 5, member B (GPRC5B), mRNA [NM_016235]	51704	GO:0001664|GO:0005886|GO:0009986|GO:0019901|GO:0004930|GO:0061098|GO:0090263|GO:0005730|GO:0005634|GO:0030295|GO:0005615|GO:0043231|GO:0007186|GO:0045666|GO:0050729|GO:0010976|GO:0060907|GO:0007626|GO:0016021|GO:0043123|GO:0030659|GO:0070062	19870688	chr16	19870629	-	hs|16p12.3	NM_016235	chr16:19870688-19870629	NM_016235	Hs.148685
A_32_P76627	-3.46195	-1.79159	3.46195	down			FALSE	HUMKEREP keratin {Homo sapiens} (exp=-1; wgp=0; cg=0), partial (72%) [THC2531223]			16722625	chr17	16722566	-	hs|17p11.2		chr17:16722625-16722566
A_23_P150609	-3.45179	-1.78734	3.45179	down	IGF2	insulin-like growth factor 2 (somatomedin A)	FALSE	Homo sapiens insulin-like growth factor 2 (somatomedin A) (IGF2), transcript variant 1, mRNA [NM_000612]	3481	GO:0005515|GO:0005159|GO:0005158|GO:0050731|GO:0005615|GO:0009887|GO:0031667|GO:0007613|GO:0051781|GO:0032355|GO:0070062|GO:2000467|GO:0007565|GO:0030168|GO:0007275|GO:0045840|GO:0038028|GO:0043085|GO:0001649|GO:0001501|GO:0005179|GO:0030546|GO:0043539|GO:0008083|GO:0044267|GO:0051146|GO:0008286|GO:0051897|GO:0008284|GO:0005886|GO:0071902|GO:0045471|GO:2000273|GO:0042104|GO:0045944|GO:0006006|GO:…	2150453	chr11	2150394	-	hs|11p15.5	NM_000612	chr11:2150453-2150394	NM_000612	Hs.272259
A_24_P177279	-3.44157	-1.78307	3.44157	down	CSDC2	cold shock domain containing C2, RNA binding	FALSE	Homo sapiens cold shock domain containing C2, RNA binding (CSDC2), mRNA [NM_014460]	27254	GO:0006397|GO:0006355|GO:0005737|GO:0003723|GO:0005634|GO:0003677	41972197	chr22	41972138	+	hs|22q13.2	NM_014460	chr22:41972138-41972197	NM_014460	Hs.310893
A_33_P3364821	-3.43985	-1.78234	3.43985	down	PTPRC	protein tyrosine phosphatase, receptor type, C	FALSE	Homo sapiens protein tyrosine phosphatase, receptor type, C (PTPRC), transcript variant 1, mRNA [NM_002838]	5788	GO:0050853|GO:0005515|GO:0050852|GO:0050857|GO:0005886|GO:0030890|GO:0048539|GO:0048864|GO:0035335|GO:0002378|GO:0051607|GO:0006470|GO:0001960|GO:0005001|GO:0002244|GO:0007411|GO:0042100|GO:0006933|GO:0042102|GO:0045860|GO:0051726|GO:0004725|GO:0070062|GO:0051209|GO:0019901|GO:2000648|GO:0030217|GO:0005887|GO:0016311|GO:0001915|GO:0045121|GO:0006469|GO:2000473|GO:0005925|GO:0007166|GO:0009897	198704372	chr1	198704313	+	hs|1q32.1	NM_002838	chr1:198704313-198704372	NM_002838	Hs.654514
A_23_P434301	-3.43853	-1.78179	3.43853	down	PTMA	prothymosin, alpha	FALSE	Homo sapiens prothymosin, alpha (PTMA), transcript variant 2, mRNA [NM_002823]	5757	GO:0005634|GO:0006351|GO:0070062	232577776	chr2	232577717	+	hs|2q37.1	NM_002823	chr2:232577717-232577776	NM_002823	Hs.459927
A_33_P3309607	-3.43844	-1.78176	3.43844	down	SGOL2	shugoshin-like 2 (S. pombe)	FALSE	shugoshin-like 2 (S. pombe) [Source:HGNC Symbol;Acc:30812] [ENST00000409203]	151246	GO:0005515|GO:0030892|GO:0005730|GO:0000777|GO:0005634|GO:0051754|GO:0000278|GO:0000775|GO:0005829	201434773	chr2	201434714	+	hs|2q33.1	BC048349	chr2:201434714-201434773		Hs.655182
A_19_P00320469	-3.43757	-1.78139	3.43757	down	VLDLR-AS1	VLDLR antisense RNA 1	FALSE	Homo sapiens VLDLR antisense RNA 1 (VLDLR-AS1), long non-coding RNA [NR_015375]	401491		2535731	chr9	2535672	-	hs|9p24.2	NR_015375	chr9:2535731-2535672	NR_015375	Hs.416043
A_23_P8558	-3.43689	-1.7811	3.43689	down	ABHD11	abhydrolase domain containing 11	FALSE	Homo sapiens abhydrolase domain containing 11 (ABHD11), transcript variant 1, mRNA [NM_148912]	83451	GO:0005739|GO:0008150|GO:0003674|GO:0016787|GO:0008152|GO:0005575	73151670	chr7	73151611	-	hs|7q11.23	NM_148912	chr7:73151670-73151611	NM_148912	Hs.647045
A_19_P00332336	-3.43365	-1.77974	3.43365	down			FALSE	chromosome 21 open reading frame 88 [Source:HGNC Symbol;Acc:16424] [ENST00000489821]			40971460	chr21	40971401	-	hs|21q22.2	AK129590	chr21:40971460-40971401		Hs.375120
A_23_P214603	-3.43309	-1.77951	3.43309	down	FLOT1	flotillin 1	FALSE	Homo sapiens flotillin 1 (FLOT1), mRNA [NM_005803]	10211	GO:0005515|GO:0042470|GO:0005815|GO:0035023|GO:0034451|GO:0007409|GO:0005765|GO:0072659|GO:0016600|GO:0042383|GO:0008180|GO:0022617|GO:0035255|GO:0005901|GO:0045121|GO:0016021|GO:0070062|GO:0005768	30697891	chr6	30697832	-	hs|6p21.33	NM_005803	chr6:30697891-30697832	NM_005803	Hs.179986
A_23_P337424	-3.42795	-1.77735	3.42795	down	SERBP1	SERPINE1 mRNA binding protein 1	FALSE	Homo sapiens SERPINE1 mRNA binding protein 1 (SERBP1), transcript variant 1, mRNA [NM_001018067]	26135	GO:0005515|GO:0043488|GO:0048471|GO:0005737|GO:0005886|GO:0042981|GO:0005634|GO:0003730|GO:0070062	67874360	chr1	67874301	-	hs|1p31.3	NM_001018067	chr1:67874360-67874301	NM_001018067	Hs.530412
A_33_P3291097	-3.42548	-1.77631	3.42548	down	BCAM	basal cell adhesion molecule (Lutheran blood group)	FALSE	Homo sapiens basal cell adhesion molecule (Lutheran blood group) (BCAM), transcript variant 1, mRNA [NM_005581]	4059	GO:0007165|GO:0007160|GO:0005886|GO:0005887|GO:0043236|GO:0005055|GO:0007155|GO:0009897|GO:0070062|GO:0004888	45322398	chr19	45322339	+	hs|19q13.32	NM_005581	chr19:45322339-45322398	NM_005581	Hs.625725
A_23_P374695	-3.42447	-1.77588	3.42447	down	TEK	TEK tyrosine kinase, endothelial	FALSE	Homo sapiens TEK tyrosine kinase, endothelial (TEK), transcript variant 1, mRNA [NM_000459]	7010	GO:0005515|GO:0043627|GO:2000251|GO:0050900|GO:0051591|GO:0051259|GO:0007507|GO:0016337|GO:0046777|GO:0009925|GO:0043552|GO:0034446|GO:0070374|GO:0009986|GO:0014068|GO:0018108|GO:0060347|GO:0010595|GO:0001958|GO:0005887|GO:0045121|GO:0005925|GO:0051897|GO:0005886|GO:0005884|GO:0032878|GO:0031100|GO:0007267|GO:0043434|GO:0002040|GO:0051894|GO:0035556|GO:0016323|GO:0005737|GO:0016324|GO:0033138|GO:…	27230129	chr9	27230070	+	hs|9p21.2	NM_000459	chr9:27230070-27230129	NM_000459	Hs.89640
A_23_P144476	-3.42361	-1.77552	3.42361	down	SPRY1	sprouty homolog 1, antagonist of FGF signaling (Drosophila)	FALSE	Homo sapiens sprouty homolog 1, antagonist of FGF signaling (Drosophila) (SPRY1), transcript variant 2, mRNA [NM_199327]	10252	GO:0001656|GO:0005515|GO:0001657|GO:0008285|GO:0005886|GO:0042059|GO:0001759|GO:0051387|GO:0005829|GO:0046580|GO:0007173|GO:0043407|GO:0040037|GO:0070373|GO:0034261	124324553	chr4	124324494	+	hs|4q28.1	NM_199327	chr4:124324494-124324553	NM_199327	Hs.744854
A_23_P302672	-3.42315	-1.77532	3.42315	down	DDIT4L	DNA-damage-inducible transcript 4-like	FALSE	Homo sapiens DNA-damage-inducible transcript 4-like, mRNA (cDNA clone MGC:9960 IMAGE:3877854), complete cds. [BC013592]	115265	GO:0005737|GO:0009968	101107295	chr4	101107236	-	hs|4q24	BC013592	chr4:101107295-101107236		Hs.480378
A_23_P356021	-3.42159	-1.77467	3.42159	down	FANCB	Fanconi anemia, complementation group B	FALSE	Homo sapiens Fanconi anemia, complementation group B (FANCB), transcript variant 1, mRNA [NM_001018113]	2187	GO:0005515|GO:0006281|GO:0005654|GO:0043240	14862096	chrX	14862037	-	hs|Xp22.2	NM_001018113	chrX:14862096-14862037	NM_001018113	Hs.554740
A_33_P3324904	-3.41945	-1.77376	3.41945	down			FALSE				72238094	chr10	72238035	-	hs|10q22.1		chr10:072238094-072238035
A_33_P3342305	-3.41784	-1.77308	3.41784	down	ABCA8	ATP-binding cassette, sub-family A (ABC1), member 8	FALSE	Homo sapiens ATP-binding cassette, sub-family A (ABC1), member 8 (ABCA8), transcript variant 2, mRNA [NM_007168]	10351	GO:0006200|GO:0005886|GO:0006810|GO:0005743|GO:0042626|GO:0016021|GO:0055085|GO:0005524	66920902	chr17	66920843	-	hs|17q24.2	NM_007168	chr17:66920902-66920843	NM_007168	Hs.58351
A_32_P211045	-3.41317	-1.77111	3.41317	down	DHFR	dihydrofolate reductase	FALSE	Homo sapiens dihydrofolate reductase (DHFR), transcript variant 1, mRNA [NM_000791]	1719		79922127	chr5	79922068	-	hs|5q14.1	NM_000791	chr5:79922127-79922068	NM_000791	Hs.648635
A_23_P362712	-3.41121	-1.77028	3.41121	down	ABHD11	abhydrolase domain containing 11	FALSE	Homo sapiens abhydrolase domain containing 11 (ABHD11), transcript variant 8, mRNA [NM_001145364]	83451	GO:0005739|GO:0008150|GO:0003674|GO:0016787|GO:0008152|GO:0005575	73152744	chr7	73152685	-	hs|7q11.23	NM_001145364	chr7:73152744-73152685	NM_001145364	Hs.647045
A_24_P27977	-3.40943	-1.76953	3.40943	down	TRPM2	transient receptor potential cation channel, subfamily M, member 2	FALSE	Homo sapiens transient receptor potential cation channel, subfamily M, member 2 (TRPM2), transcript variant 1, mRNA [NM_003307]	7226	GO:0005262|GO:0005886|GO:0005272|GO:0055085|GO:0034220|GO:0047631|GO:0005384|GO:0005887|GO:0008152|GO:0070588|GO:0006816|GO:0035725|GO:0033194|GO:0071421	45862270	chr21	45862211	+	hs|21q22.3	NM_003307	chr21:45862211-45862270	NM_003307	Hs.369759
A_24_P15898	-3.40431	-1.76736	3.40431	down	C1orf145	chromosome 1 open reading frame 145	FALSE	Homo sapiens chromosome 1 open reading frame 145 (C1orf145), transcript variant 2, long non-coding RNA [NR_073155]	574407		228391363	chr1	228391304	-	hs|1q42.13	NR_073155	chr1:228391363-228391304	NR_073155	Hs.650039
A_32_P831181	-3.40135	-1.76611	3.40135	down	BRI3BP	BRI3 binding protein	FALSE	Homo sapiens BRI3 binding protein (BRI3BP), mRNA [NM_080626]	140707	GO:0005739|GO:0005741|GO:0016021	125497181	chr12	125497122	+	hs|12q24.31	NM_080626	chr12:125497122-125497181	NM_080626	Hs.596464
A_19_P00318297	-3.39915	-1.76517	3.39915	down	APTR	Alu-mediated CDKN1A/p21 transcriptional regulator (non-protein coding)	FALSE	RSBN1L antisense RNA 1 [Source:HGNC Symbol;Acc:44173] [ENST00000440088]	100505854		77287293	chr7	77287234	-	hs|7q11.23	BC037783	chr7:77287293-77287234		Hs.72451
A_33_P3313796	-3.39897	-1.7651	3.39897	down	CCDC34	coiled-coil domain containing 34	FALSE	Homo sapiens coiled-coil domain containing 34 (CCDC34), transcript variant 1, mRNA [NM_030771]	91057		27360176	chr11	27360117	-	hs|11p14.1	NM_030771	chr11:27360176-27360117	NM_030771	Hs.143733
A_33_P3352278	-3.39716	-1.76433	3.39716	down	TMEM170B	transmembrane protein 170B	FALSE	Homo sapiens transmembrane protein 170B (TMEM170B), mRNA [NM_001100829]	100113407	GO:0016021	11575876	chr6	11575817	+	hs|6p24.2	NM_001100829	chr6:11575817-11575876	NM_001100829	Hs.146317
A_33_P3256858	-3.39648	-1.76404	3.39648	down	C14orf80	chromosome 14 open reading frame 80	FALSE	Homo sapiens chromosome 14 open reading frame 80 (C14orf80), transcript variant 1, mRNA [NM_001134875]	283643		105965551	chr14	105965492	+	hs|14q32.33	NM_001134875	chr14:105965492-105965551	NM_001134875	Hs.720306
A_33_P3367251	-3.39584	-1.76377	3.39584	down	CNTLN	centlein, centrosomal protein	FALSE	Homo sapiens centlein, centrosomal protein (CNTLN), transcript variant 2, mRNA [NM_001114395]	54875	GO:0023014|GO:0008150|GO:0003674|GO:0000160|GO:0016020|GO:0005814|GO:0000155|GO:0070062	17301827	chr9	17301768	+	hs|9p22.2	NM_001114395	chr9:17301768-17301827	NM_001114395	Hs.435381
A_23_P67992	-3.39572	-1.76372	3.39572	down	C1D	C1D nuclear receptor corepressor	FALSE	Homo sapiens C1D nuclear receptor corepressor (C1D), transcript variant 1, mRNA [NM_006333]	10438	GO:0005515|GO:0016922|GO:0000460|GO:0003714|GO:0003723|GO:0005730|GO:0006915|GO:0005634|GO:0003677|GO:0006351|GO:0005737|GO:0017053|GO:0000176|GO:0045892	68269682	chr2	68269623	-	hs|2p14	NM_006333	chr2:68269682-68269623	NM_006333	Hs.602900
A_32_P148710	-3.38987	-1.76123	3.38987	down	CFL1	cofilin 1 (non-muscle)	FALSE	Homo sapiens cofilin 1 (non-muscle) (CFL1), mRNA [NM_005507]	1072	GO:0005515|GO:0030036|GO:0001755|GO:0005634|GO:0030010|GO:0007266|GO:0006606|GO:0005615|GO:0016363|GO:0005737|GO:0007411|GO:0030836|GO:0007010|GO:0022604|GO:0030042|GO:0043200|GO:0070062|GO:0043066|GO:0031258|GO:0030168|GO:0003779|GO:0032587|GO:0009615|GO:0001842|GO:0045792|GO:0007596|GO:0045087|GO:0002576|GO:0006468|GO:0030864|GO:0038096	65623161	chr11	65622908	-	hs|11q13.1	NM_005507	chr11:65623161-65622908	NM_005507	Hs.170622
A_23_P392384	-3.38793	-1.7604	3.38793	down	AIF1L	allograft inflammatory factor 1-like	FALSE	Homo sapiens allograft inflammatory factor 1-like (AIF1L), transcript variant 3, mRNA [NM_001185095]	83543	GO:0005737|GO:0051015|GO:0005884|GO:0005509|GO:0032587|GO:0015629|GO:0005925|GO:0070062	133998392	chr9	133998333	+	hs|9q34.12	NM_001185095	chr9:133998333-133998392	NM_001185095	Hs.4944
A_24_P911676	-3.38737	-1.76017	3.38737	down	SOX4	SRY (sex determining region Y)-box 4	FALSE	Homo sapiens SRY (sex determining region Y)-box 4 (SOX4), mRNA [NM_003107]	6659	GO:0005515|GO:0003289|GO:0003700|GO:0090263|GO:0003183|GO:0007507|GO:0060993|GO:0060548|GO:0002328|GO:0032024|GO:0031397|GO:0006977|GO:0000976|GO:0001105|GO:0048485|GO:0001841|GO:0001501|GO:0021782|GO:0060174|GO:2000761|GO:0045893|GO:0003357|GO:0035910|GO:0008284|GO:0008285|GO:0021510|GO:0030177|GO:0005634|GO:0003215|GO:0014009|GO:0005739|GO:0046826|GO:0005737|GO:0031647|GO:0042769|GO:0045944|GO:…	21598060	chr6	21598001	+	hs|6p22.3	NM_003107	chr6:21598001-21598060	NM_003107	Hs.643910
A_23_P47704	-3.38641	-1.75976	3.38641	down	UCP2	uncoupling protein 2 (mitochondrial, proton carrier)	FALSE	Homo sapiens uncoupling protein 2 (mitochondrial, proton carrier) (UCP2), mRNA [NM_003355]	7351	GO:0001666|GO:0043066|GO:0007565|GO:0032869|GO:0007568|GO:0005743|GO:0044281|GO:0022904|GO:0070542|GO:0006810|GO:0000303|GO:0016021|GO:0071333|GO:0061179|GO:0006839|GO:0010942|GO:0044237|GO:0015992|GO:0034198	73686141	chr11	73686082	-	hs|11q13.4	NM_003355	chr11:73686141-73686082	NM_003355	Hs.80658
A_23_P154675	-3.38443	-1.75891	3.38443	down	SNRPB	small nuclear ribonucleoprotein polypeptides B and B1	FALSE	Homo sapiens small nuclear ribonucleoprotein polypeptides B and B1 (SNRPB), transcript variant 1, mRNA [NM_198216]	6628	GO:0005515|GO:0008380|GO:0006369|GO:0010467|GO:0006366|GO:0031124|GO:0071013|GO:0005829|GO:0005683|GO:0030532|GO:0005681|GO:0005687|GO:0005685|GO:0070062|GO:0008334|GO:0016070|GO:0034660|GO:0000387|GO:0034709|GO:0000398|GO:0005654|GO:0071204|GO:0005689|GO:0034719|GO:0071208	2446460	chr20	2446401	-	hs|20p13	NM_198216	chr20:2446460-2446401	NM_198216	Hs.83753
A_24_P325520	-3.38164	-1.75772	3.38164	down	SORT1	sortilin 1	FALSE	Homo sapiens sortilin 1 (SORT1), transcript variant 1, mRNA [NM_002959]	6272	GO:0005515|GO:0008625|GO:0010468|GO:0048471|GO:0005886|GO:0010465|GO:0030136|GO:0048227|GO:0005765|GO:0016050|GO:0030379|GO:0046323|GO:0007218|GO:0032580|GO:0032509|GO:0030140|GO:0032868|GO:0048011|GO:0031965|GO:0014902|GO:0005794|GO:0048406|GO:0009986|GO:0008333|GO:0007275|GO:0006895|GO:0006897|GO:0051005|GO:0005905|GO:0007186|GO:0001503|GO:0005789|GO:0016023|GO:0016021|GO:0019899|GO:0005769|GO:…	109852492	chr1	109852433	-	hs|1p13.3	NM_002959	chr1:109852492-109852433	NM_002959	Hs.485195
A_33_P3406623	-3.38129	-1.75758	3.38129	down	TNFSF12	tumor necrosis factor (ligand) superfamily, member 12	FALSE	Homo sapiens tumor necrosis factor (ligand) superfamily, member 12 (TNFSF12), transcript variant 1, mRNA [NM_003809]	8742	GO:0005515|GO:0005164|GO:2001238|GO:0048471|GO:0005102|GO:0006915|GO:0001525|GO:0097190|GO:0005125|GO:0005615|GO:0045766|GO:0030154|GO:0007165|GO:0006955|GO:0001938|GO:0005887|GO:0043542	7453511	chr17	7453452	+	hs|17p13.1	NM_003809	chr17:7453452-7453511	NM_003809	Hs.54673
A_19_P00813262	-3.37895	-1.75657	3.37895	down			FALSE				42980982	chr8	42980923	-	hs|8p11.21		chr8:042980982-042980923
A_33_P3299421	-3.37754	-1.75597	3.37754	down	ZNF530	zinc finger protein 530	FALSE	Homo sapiens zinc finger protein 530 (ZNF530), mRNA [NM_020880]	348327	GO:0006355|GO:0005634|GO:0003677|GO:0046872|GO:0006351	58119634	chr19	58119575	+	hs|19q13.43	NM_020880	chr19:58119575-58119634	NM_020880	Hs.97111
A_33_P3386344	-3.36922	-1.75242	3.36922	down	FANCA	Fanconi anemia, complementation group A	FALSE	Homo sapiens Fanconi anemia, complementation group A (FANCA), transcript variant 2, mRNA [NM_001018112]	2175	GO:0005515|GO:0008585|GO:0005737|GO:0006461|GO:0006281|GO:0042127|GO:0005730|GO:0005654|GO:0005634|GO:0008584|GO:0043240|GO:0007140	89877175	chr16	89877116	-	hs|16q24.3	NM_001018112	chr16:89877175-89877116	NM_001018112	Hs.744083
A_23_P342138	-3.36904	-1.75234	3.36904	down	ADAMTSL1	ADAMTS-like 1	FALSE	Homo sapiens ADAMTS-like 1 (ADAMTSL1), transcript variant 4, mRNA [NM_001040272]	92949	GO:0006508|GO:0005578|GO:0008270|GO:0008237	18910252	chr9	18910193	+	hs|9p22.1	NM_001040272	chr9:18910193-18910252	NM_001040272	Hs.741483
A_33_P3369153	-3.36755	-1.7517	3.36755	down	KIF3C	kinesin family member 3C	FALSE	Homo sapiens kinesin family member 3C (KIF3C), mRNA [NM_002254]	3797	GO:0008017|GO:0019886|GO:0005871|GO:0003774|GO:0007596|GO:0008152|GO:0005874|GO:0003777|GO:0005524|GO:0007018|GO:0005829	26149514	chr2	26149455	-	hs|2p23.3	NM_002254	chr2:26149514-26149455	NM_002254	Hs.21611
A_33_P3249674	-3.36635	-1.75118	3.36635	down	LOC541472	uncharacterized LOC541472	FALSE	Homo sapiens hypothetical LOC541472, mRNA (cDNA clone IMAGE:3463942), complete cds. [BC027978]	541472		22765879	chr7	22765820	-	hs|7p15.3	BC027978	chr7:22765879-22765820		Hs.512234
A_33_P3376971	-3.36504	-1.75062	3.36504	down	CHAC1	ChaC, cation transport regulator homolog 1 (E. coli)	FALSE	Homo sapiens ChaC, cation transport regulator homolog 1 (E. coli) (CHAC1), transcript variant 1, mRNA [NM_024111]	79094	GO:0006986|GO:0005802|GO:0005515|GO:0045746|GO:0007219|GO:0070059|GO:0005112|GO:0010955|GO:0022008|GO:0005829	41248690	chr15	41248631	+	hs|15q15.1	NM_024111	chr15:41248631-41248690	NM_024111	Hs.155569
A_33_P3315470	-3.36413	-1.75023	3.36413	down	LINC01018	long intergenic non-protein coding RNA 1018	FALSE	Homo sapiens long intergenic non-protein coding RNA 1018 (LINC01018), transcript variant 1, long non-coding RNA [NR_024424]	255167		6588424	chr5	6588365	+	hs|5p15.31	NR_024424	chr5:6588365-6588424	NR_024424	Hs.435515
A_23_P250982	-3.36237	-1.74948	3.36237	down	ISOC1	isochorismatase domain containing 1	FALSE	Homo sapiens isochorismatase domain containing 1 (ISOC1), mRNA [NM_016048]	51015	GO:0008150|GO:0003674|GO:0008152|GO:0003824|GO:0070062|GO:0005777	128449426	chr5	128449367	+	hs|5q23.3	NM_016048	chr5:128449367-128449426	NM_016048	Hs.483296
A_23_P73667	-3.36228	-1.74944	3.36228	down	RIBC1	RIB43A domain with coiled-coils 1	FALSE	Homo sapiens RIB43A domain with coiled-coils 1 (RIBC1), transcript variant 1, mRNA [NM_001031745]	158787		53458030	chrX	53457971	+	hs|Xp11.22	NM_001031745	chrX:53457971-53458030	NM_001031745	Hs.351743
A_33_P3422810	-3.36179	-1.74923	3.36179	down	ULBP1	UL16 binding protein 1	FALSE	Homo sapiens UL16 binding protein 1 (ULBP1), mRNA [NM_025218]	80329	GO:0030101|GO:0005886|GO:0019882|GO:0005783|GO:0046703|GO:0042267|GO:0050776|GO:0046658|GO:0003823	150292986	chr6	150292927	+	hs|6q25.1	NM_025218	chr6:150292927-150292986	NM_025218	Hs.653255
A_23_P99930	-3.36133	-1.74903	3.36133	down	TIPIN	TIMELESS interacting protein	FALSE	Homo sapiens TIMELESS interacting protein (TIPIN), transcript variant 1, mRNA [NM_017858]	54962	GO:0005515|GO:0000790|GO:0008284|GO:0005794|GO:0033262|GO:0048478|GO:0031573|GO:0005730|GO:0005634|GO:0043231|GO:0005737|GO:0007067|GO:0000076|GO:0009411	66629272	chr15	66629213	-	hs|15q22.31	NM_017858	chr15:66629272-66629213	NM_017858	Hs.744308
A_19_P00808588	-3.35979	-1.74837	3.35979	down	GBP1P1	guanylate binding protein 1, interferon-inducible pseudogene 1	FALSE	Homo sapiens guanylate binding protein 1, interferon-inducible pseudogene 1 (GBP1P1), non-coding RNA [NR_003133]	400759		89890263	chr1	89890204	+	hs|1p22.2		chr1:89890204-89890263	NR_003133	Hs.661968
A_24_P223384	-3.35693	-1.74714	3.35693	down	HIST1H2AB	histone cluster 1, H2ab	FALSE	Homo sapiens histone cluster 1, H2ab (HIST1H2AB), mRNA [NM_003513]	8335	GO:0008150|GO:0046982|GO:0006334|GO:0005634|GO:0000786|GO:0003677|GO:0070062	26033520	chr6	26033461	-	hs|6p22.2	NM_003513	chr6:26033520-26033461	NM_003513	Hs.248174
A_32_P172864	-3.35631	-1.74688	3.35631	down	FAM102B	family with sequence similarity 102, member B	FALSE	Homo sapiens family with sequence similarity 102, member B (FAM102B), mRNA [NM_001010883]	284611		109181681	chr1	109181622	+	hs|1p13.3	NM_001010883	chr1:109181622-109181681	NM_001010883	Hs.200230
A_33_P3390471	-3.35306	-1.74548	3.35306	down	TFAP2A-AS1	TFAP2A antisense RNA 1	FALSE	Homo sapiens, clone IMAGE:3863392, mRNA. [BC012200]	100130275		10414965	chr6	10414906	+	hs|6p24.3	BC012200	chr6:10414906-10414965		Hs.661431
A_23_P134663	-3.35167	-1.74488	3.35167	down	BAALC	brain and acute leukemia, cytoplasmic	FALSE	Homo sapiens brain and acute leukemia, cytoplasmic (BAALC), transcript variant 1, mRNA [NM_024812]	79870	GO:0005737|GO:0016020	104242506	chr8	104242447	+	hs|8q22.3	NM_024812	chr8:104242447-104242506	NM_024812	Hs.533446
A_24_P450285	-3.35013	-1.74422	3.35013	down	CCDC153	coiled-coil domain containing 153	FALSE	Homo sapiens coiled-coil domain containing 153 (CCDC153), mRNA [NM_001145018]	283152		119061446	chr11	119061130	-	hs|11q23.3	NM_001145018	chr11:119061446-119061130	NM_001145018	Hs.114777
A_33_P3354464	-3.35001	-1.74416	3.35001	down	LOXL1	lysyl oxidase-like 1	FALSE	Homo sapiens lysyl oxidase-like 1 (LOXL1), mRNA [NM_005576]	4016	GO:0031012|GO:0016641|GO:0030198|GO:0005507|GO:0005578|GO:0005576|GO:0018277|GO:0005615|GO:0055114	74241914	chr15	74241855	+	hs|15q24.1	NM_005576	chr15:74241855-74241914	NM_005576	Hs.65436
A_19_P00326179	-3.34988	-1.74411	3.34988	down	ZNF519	zinc finger protein 519	FALSE	Homo sapiens zinc finger protein 519 (ZNF519), transcript variant 2, long non-coding RNA [NR_033354]	162655	GO:0006355|GO:0005634|GO:0003677|GO:0046872|GO:0006351	14076499	chr18	14076440	-	hs|18p11.21	NR_033354	chr18:14076499-14076440	NR_033354	Hs.352635
A_33_P3299865	-3.34918	-1.74381	3.34918	down	HIST1H4K	histone cluster 1, H4k	FALSE	Homo sapiens histone cluster 1, H4k (HIST1H4K), mRNA [NM_003541]	8362		27799148	chr6	27799089	-	hs|6p22.1	NM_003541	chr6:27799148-27799089	NM_003541	Hs.528055
A_23_P114839	-3.3419	-1.74067	3.3419	down	FHL3	four and a half LIM domains 3	FALSE	Homo sapiens four and a half LIM domains 3 (FHL3), transcript variant 1, mRNA [NM_004468]	2275	GO:0030018|GO:0001725|GO:0030036|GO:0007517|GO:0008270|GO:0005634|GO:0003779	38463456	chr1	38463397	-	hs|1p34.3	NM_004468	chr1:38463456-38463397	NM_004468	Hs.57687
A_33_P3400147	-3.34031	-1.73998	3.34031	down	TLE6	transducin-like enhancer of split 6	FALSE	Homo sapiens transducin-like enhancer of split 6 (TLE6), transcript variant 1, mRNA [NM_001143986]	79816	GO:0043234|GO:0006355|GO:0005634|GO:0005938	2994089	chr19	2994030	+	hs|19p13.3	NM_001143986	chr19:2994030-2994089	NM_001143986	Hs.334507
A_33_P3244283	-3.33987	-1.73979	3.33987	down	CAMK2N2	calcium/calmodulin-dependent protein kinase II inhibitor 2	FALSE	Homo sapiens calcium/calmodulin-dependent protein kinase II inhibitor 2 (CAMK2N2), mRNA [NM_033259]	94032	GO:0019901|GO:0008427|GO:0005634|GO:0006469|GO:0005829	183977062	chr3	183977003	-	hs|3q27.1	NM_033259	chr3:183977062-183977003	NM_033259	Hs.585003
A_23_P74162	-3.33692	-1.73852	3.33692	down	IQCC	IQ motif containing C	FALSE	Homo sapiens IQ motif containing C (IQCC), transcript variant 2, mRNA [NM_018134]	55721		32673627	chr1	32673568	+	hs|1p35.1	NM_018134	chr1:32673568-32673627	NM_018134	Hs.274356
A_24_P109633	-3.33425	-1.73736	3.33425	down	ITPK1	inositol-tetrakisphosphate 1-kinase	FALSE	Homo sapiens inositol-tetrakisphosphate 1-kinase (ITPK1), transcript variant 3, mRNA [NM_001142594]	3705	GO:0052835|GO:0052825|GO:0000287|GO:0043647|GO:0052725|GO:0044281|GO:0003824|GO:0005524|GO:0052831|GO:0052830|GO:0052726|GO:0005829|GO:0007165|GO:0016310|GO:0007596|GO:0032957|GO:0016311|GO:0016853|GO:0047325	93403377	chr14	93403318	-	hs|14q32.12	NM_001142594	chr14:93403377-93403318	NM_001142594	Hs.308122
A_33_P3240353	-3.33414	-1.73731	3.33414	down	SLC39A4	solute carrier family 39 (zinc transporter), member 4	FALSE	Homo sapiens solute carrier family 39 (zinc transporter), member 4 (SLC39A4), transcript variant 1, mRNA [NM_017767]	55630	GO:0071577|GO:0016324|GO:0005886|GO:0005385|GO:0016023|GO:0006882|GO:0016021|GO:0034224|GO:0055085|GO:0055038|GO:0070062	145637858	chr8	145637799	-	hs|8q24.3	NM_017767	chr8:145637858-145637799	NM_017767	Hs.521934
A_23_P340868	-3.33276	-1.73672	3.33276	down	GLRA3	glycine receptor, alpha 3	FALSE	Homo sapiens glycine receptor, alpha 3 (GLRA3), transcript variant 1, mRNA [NM_006529]	8001	GO:0034220|GO:0030054|GO:0022824|GO:0005886|GO:0005887|GO:0045211|GO:0034707|GO:0016594|GO:0055085|GO:0016934	175564303	chr4	175564244	-	hs|4q34.1	NM_006529	chr4:175564303-175564244	NM_006529	Hs.413099
A_24_P943095	-3.3301	-1.73557	3.3301	down	SPECC1	sperm antigen with calponin homology and coiled-coil domains 1	FALSE	Homo sapiens sperm antigen with calponin homology and coiled-coil domains 1 (SPECC1), transcript variant 1, mRNA [NM_001033553]	92521	GO:0005634|GO:0007155	20217750	chr17	20217691	+	hs|17p11.2	NM_001033553	chr17:20217691-20217750	NM_001033553	Hs.431045
A_23_P433016	-3.32595	-1.73376	3.32595	down	FBLN1	fibulin 1	FALSE	Homo sapiens fibulin 1 (FBLN1), transcript variant C, mRNA [NM_001996]	2192	GO:0007566|GO:0005509|GO:0005578|GO:0005576|GO:0005615|GO:0005604|GO:0016504|GO:0031012|GO:0010952|GO:0030198|GO:0016032|GO:0005201|GO:0070062	45942994	chr22	45939377	+	hs|22q13.31	NM_001996	chr22:45939377-45942994	NM_001996	Hs.24601
A_24_P145122	-3.3255	-1.73357	3.3255	down	NUCKS1	nuclear casein kinase and cyclin-dependent kinase substrate 1	FALSE	Homo sapiens nuclear casein kinase and cyclin-dependent kinase substrate 1 (NUCKS1), mRNA [NM_022731]	64710	GO:0005737|GO:0005634	205682299	chr1	205682240	-	hs|1q32.1	NM_022731	chr1:205682299-205682240	NM_022731	Hs.744865
A_24_P76675	-3.32091	-1.73158	3.32091	down	MFAP3L	microfibrillar-associated protein 3-like	FALSE	Homo sapiens microfibrillar-associated protein 3-like (MFAP3L), transcript variant 1, mRNA [NM_021647]	9848	GO:0005886|GO:0016021	170926890	chr4	170926831	-	hs|4q33	NM_021647	chr4:170926890-170926831	NM_021647	Hs.593942
A_23_P120227	-3.31292	-1.7281	3.31292	down	LBH	limb bud and heart development	FALSE	Homo sapiens limb bud and heart development (LBH), mRNA [NM_030915]	81606	GO:0010468|GO:0005737|GO:0030193|GO:0007275|GO:0005634|GO:0045893|GO:0006351	30482530	chr2	30482471	+	hs|2p23.1	NM_030915	chr2:30482471-30482530	NM_030915	Hs.567598
A_23_P77813	-3.31228	-1.72782	3.31228	down	FN3KRP	fructosamine 3 kinase related protein	FALSE	Homo sapiens fructosamine 3 kinase related protein (FN3KRP), transcript variant 1, mRNA [NM_024619]	79672	GO:0016310|GO:0016301	80685524	chr17	80685465	+	hs|17q25.3	NM_024619	chr17:80685465-80685524	NM_024619	Hs.31431
A_33_P3346533	-3.3109	-1.72722	3.3109	down			FALSE				90015787	chr11	90015728	-	hs|11q14.3		chr11:090015787-090015728
A_33_P3319760	-3.31026	-1.72694	3.31026	down	TAGLN2	transgelin 2	FALSE	Homo sapiens transgelin 2 (TAGLN2), transcript variant 1, mRNA [NM_001277224]	8407	GO:0005515|GO:0030855|GO:0070062	159888703	chr1	159888644	-	hs|1q23.2	NM_001277224	chr1:159888703-159888644	NM_001277224	Hs.517168
A_24_P128163	-3.30955	-1.72664	3.30955	down	ADAMTS4	ADAM metallopeptidase with thrombospondin type 1 motif, 4	FALSE	ADAM metallopeptidase with thrombospondin type 1 motif, 4 [Source:HGNC Symbol;Acc:220] [ENST00000367995]	9507	GO:0005515|GO:0005578|GO:0005576|GO:0002020|GO:0005615|GO:0001501|GO:0022617|GO:0030198|GO:0006508|GO:0008233|GO:0008270|GO:0004222|GO:0008237	161165982	chr1	161165923	-	hs|1q23.3	BC030812	chr1:161165982-161165923
A_33_P3242124	-3.30706	-1.72555	3.30706	down	HAUS8	HAUS augmin-like complex, subunit 8	FALSE	Homo sapiens HAUS augmin-like complex, subunit 8 (HAUS8), transcript variant 1, mRNA [NM_033417]	93323	GO:0051297|GO:0003674|GO:0007067|GO:0005813|GO:0005737|GO:0000922|GO:0005874|GO:0070652|GO:0051225	17169471	chr19	17169412	-	hs|19p13.11	NM_033417	chr19:17169471-17169412	NM_033417	Hs.404088
A_33_P3221458	-3.30577	-1.72499	3.30577	down	ZNF204P	zinc finger protein 204, pseudogene	FALSE	Homo sapiens zinc finger protein 204, pseudogene (ZNF204P), transcript variant 1, non-coding RNA [NR_002722]	7754		27325667	chr6	27325608	-	hs|6p22.1	NR_002722	chr6:27325667-27325608	NR_002722	Hs.8198
A_23_P128503	-3.30156	-1.72315	3.30156	down	IL26	interleukin 26	FALSE	Homo sapiens interleukin 26 (IL26), mRNA [NM_018402]	55801	GO:0051897|GO:0045944|GO:0050680|GO:0007267|GO:0032874|GO:0070374|GO:0050715|GO:0005615|GO:0005125|GO:0046427|GO:0005829	68595303	chr12	68595244	-	hs|12q15	NM_018402	chr12:68595303-68595244	NM_018402	Hs.272350
[truncated: 2,122 more rows]

## Sheet: Up   siRNA vs CNT 6351genes
Up Entities TAGLN siRNA vs CNT 6351 genes
[truncated: 6,352 more rows]

## Sheet: Down  siRNA+OS vs OS 2752 genes
Down Entities TAGLN siRNA+OS vs OS 2752 genes
[truncated: 2,753 more rows]

## Sheet: Up  siRNA+OS vs OS 6004 genes
Up Entities TAGLN siRNA+OS vs OS 6004 genes
[truncated: 6,005 more rows]

## Sheet: Down  siRNA+Ad vs AD 4717 genes
Down Entities TAGLN siRNA+AD vs AD 4717 genes
[truncated: 4,718 more rows]

## Sheet: Up  siRNA+AD vs AD 2900 gens
Up Entities TAGLN siRNA+AD vs AD 2900 genes
[truncated: 2,991 more rows]
